# Supplementary material for: Dysfunction of the energy sensor NFE2L1 triggers uncontrollable AMPK signaling and glucose metabolism reprogramming
Source: Cell Death Dis. 2022 May 25;13(5):501. doi: 10.1038/s41419-022-04917-3 (PMC9133051; doi:10.1038/s41419-022-04917-3)
Supplement: Supplementary file 2 — Supplementary Table 2 [file 41419_2022_4917_MOESM2_ESM.xls]

Gene ID	Gene Symbol	Type	NC_1 TPM	NC_2 TPM	NC_3 TPM	N1KD_1 TPM	N1KD_2 TPM	N1KD_3 TPM
1	'A1BG'	mRNA	0.34	0.37	0.35	0.48	0.33	0.3
29974	'A1CF'	mRNA	0.05	0.01	0	0.02	0.02	0.03
2	'A2M'	mRNA	12.39	11.44	12.04	0.13	0.04	0.1
144568	'A2ML1'	mRNA	0.2	0.3	0.16	0.16	0.21	0.22
127550	'A3GALT2'	mRNA	0.11	0	0	0	0	0
53947	'A4GALT'	mRNA	12.68	11.97	13.24	20.57	17.98	18.41
51146	'A4GNT'	mRNA	0	0	0.07	0	0	0
8086	'AAAS'	mRNA	97.23	93.75	98.11	71.01	75.32	74.38
65985	'AACS'	mRNA	23.48	24.72	23.18	20.19	21.2	20.24
13	'AADAC'	mRNA	0	0.06	0	0.14	0	0
51166	'AADAT'	mRNA	18.14	14.95	13.95	27.86	28	25.04
79719	'AAGAB'	mRNA	59.22	52.25	55.4	48.42	45.17	41.46
22848	'AAK1'	mRNA	7.94	7.14	7.37	10.83	9.42	9.59
28971	'AAMDC'	mRNA	20.59	21.46	17.96	21.88	23.38	27.46
14	'AAMP'	mRNA	106.81	117.14	109.71	69.77	64.68	63.84
15	'AANAT'	mRNA	0.45	0.52	0.44	0.69	0.67	0.33
25980	'AAR2'	mRNA	51.79	45.95	51.78	45.95	46.75	44.24
441376	'AARD'	mRNA	0.31	0.76	0.61	0.62	0.49	0.57
16	'AARS1'	mRNA	185.04	187.19	183.25	239.65	250.58	233.44
57505	'AARS2'	mRNA	18.88	18.11	19.12	15.62	13.88	13.99
80755	'AARSD1'	mRNA	46.48	52.81	46.63	49.62	47.16	51.64
132949	'AASDH'	mRNA	2.76	3.01	2.59	3.21	2.81	2.99
60496	'AASDHPPT'	mRNA	58.2	52.12	51.67	50.97	47	42.63
10157	'AASS'	mRNA	0.92	0.73	0.95	0.92	0.79	0.91
26574	'AATF'	mRNA	137.07	142.41	137.26	113.01	103.44	106.98
9625	'AATK'	mRNA	0.33	0.45	0.33	0.09	0.04	0.06
18	'ABAT'	mRNA	0	0	0.02	0.18	0.2	0.3
19	'ABCA1'	mRNA	0	0.01	0.01	0.11	0.04	0.03
10349	'ABCA10'	mRNA	0.38	0.45	0.49	1.1	1.5	1.14
26154	'ABCA12'	mRNA	0.03	0.01	0.02	0.04	0.03	0.04
154664	'ABCA13'	mRNA	0.11	0.08	0.08	0.06	0.09	0.09
20	'ABCA2'	mRNA	22.19	18.08	21.19	15.69	15.03	14.49
21	'ABCA3'	mRNA	26.64	23.2	25.89	63.72	56.82	52.95
24	'ABCA4'	mRNA	0.26	0.17	0.14	0.06	0.08	0.11
23461	'ABCA5'	mRNA	4.47	4.24	4.27	3.08	2.85	2.38
23460	'ABCA6'	mRNA	0.21	0.27	0.14	0.17	0.08	0.12
10347	'ABCA7'	mRNA	6.19	7.92	6.96	8.25	9.62	9.23
10351	'ABCA8'	mRNA	1.45	1.28	1.58	1.02	0.81	0.7
10350	'ABCA9'	mRNA	0.2	0.33	0.13	0.19	0.29	0.23
5243	'ABCB1'	mRNA	3.12	2.82	2.31	1.97	1.27	1.64
23456	'ABCB10'	mRNA	18.54	19.79	17.92	26.92	24.92	22.67
8647	'ABCB11'	mRNA	0.03	0.02	0.09	0.32	0.18	0.16
5244	'ABCB4'	mRNA	0.04	0.08	0.14	0.03	0.03	0.05
340273	'ABCB5'	mRNA	0.42	0.3	0.34	0.21	0.41	0.4
10058	'ABCB6'	mRNA	30.92	32.16	30.36	62.74	68.28	62.96
22	'ABCB7'	mRNA	21.39	18	18.4	15.69	14	14.02
11194	'ABCB8'	mRNA	17.43	18.57	18.1	16.34	16.9	16.52
23457	'ABCB9'	mRNA	5.04	5.37	4.76	4.99	5.25	5.31
4363	'ABCC1'	mRNA	43.42	33.25	40.36	44.43	40.6	38.56
89845	'ABCC10'	mRNA	7.38	6.88	7.25	7.83	8	7.44
85320	'ABCC11'	mRNA	0.26	0.12	0.09	0.33	0.15	0.31
1244	'ABCC2'	mRNA	45.61	34.73	38.15	46.59	34.81	32.2
8714	'ABCC3'	mRNA	13.46	10.16	11.29	35.29	32.3	30.45
10257	'ABCC4'	mRNA	9.96	8.68	9.4	13.24	12.18	12.13
10057	'ABCC5'	mRNA	16.41	13.79	15.46	8.63	9.19	7.39
368	'ABCC6'	mRNA	1.14	0.53	0.3	0.36	0.64	0.34
6833	'ABCC8'	mRNA	0	0	0	0	0	0.02
10060	'ABCC9'	mRNA	0.93	0.49	0.81	0.85	1.13	1.03
215	'ABCD1'	mRNA	70.44	65.56	69.11	73.97	73.06	75.6
225	'ABCD2'	mRNA	0.09	0.16	0.15	0.1	0.09	0.09
5825	'ABCD3'	mRNA	53.47	50.49	49.46	54.7	49.39	47.65
5826	'ABCD4'	mRNA	12.36	11.32	12.03	16.28	14.69	12.96
6059	'ABCE1'	mRNA	105.71	92.73	96.5	92.37	81.13	76.28
23	'ABCF1'	mRNA	196.33	196.74	194.84	158.69	146.47	145.42
10061	'ABCF2'	mRNA	40.51	37.02	40.03	28.86	28.18	30.19
114483834	'ABCF2-H2BE1'	mRNA	82.73	65.25	79.15	59.31	56.4	47.93
55324	'ABCF3'	mRNA	49.09	50.81	47.56	35.24	35.22	34.12
9619	'ABCG1'	mRNA	0.54	0.17	0.31	1.61	1.35	1.41
9429	'ABCG2'	mRNA	11.16	9.41	9.69	15.28	12.8	13.65
64137	'ABCG4'	mRNA	0.03	0.05	0.05	0.03	0.03	0.11
64240	'ABCG5'	mRNA	0.1	0.04	0.05	0	0.05	0.05
64241	'ABCG8'	mRNA	0.26	0.11	0.18	0.15	0.23	0.16
84696	'ABHD1'	mRNA	0.48	0.15	0.3	0.24	0.16	0.23
55347	'ABHD10'	mRNA	24.25	22.26	24.51	13.15	15.69	12.76
83451	'ABHD11'	mRNA	22.63	23.08	24.44	19.58	16.72	18.21
26090	'ABHD12'	mRNA	73.66	81.7	75.92	82.54	84.69	88.49
145447	'ABHD12B'	mRNA	1.08	0.65	0.7	2	2.88	2.51
84945	'ABHD13'	mRNA	8.45	6.69	7.38	5.46	5.61	4.96
25864	'ABHD14A'	mRNA	22.04	24.77	23.59	42.28	49.95	46.52
100526760	'ABHD14A-ACY1'	mRNA	0	0	0.63	0.53	0	0
84836	'ABHD14B'	mRNA	44.5	42.98	43.05	59.42	65.64	63.36
116236	'ABHD15'	mRNA	9.47	7.61	8.22	14.22	15.63	15.18
7920	'ABHD16A'	mRNA	38.22	38.69	40.83	30.4	30.33	28.63
140701	'ABHD16B'	mRNA	3.24	4.43	3.97	7.87	8.06	8.05
81926	'ABHD17A'	mRNA	42.69	48.06	47.69	67.78	68.23	68.13
51104	'ABHD17B'	mRNA	19.88	17.74	16.11	17.67	19.63	16.44
58489	'ABHD17C'	mRNA	43.81	45.57	45.43	97.62	87.09	84.28
80167	'ABHD18'	mRNA	6.29	7.41	6.8	11.35	10.09	9.43
11057	'ABHD2'	mRNA	12.77	9.49	11.21	12.78	12.47	10.52
171586	'ABHD3'	mRNA	34.04	30.55	33.53	32.14	31.16	30.1
63874	'ABHD4'	mRNA	46.51	43.34	46.54	30.13	32.02	34.9
51099	'ABHD5'	mRNA	18.67	22.08	20.5	24.9	22.53	21.04
57406	'ABHD6'	mRNA	18.8	18.89	19.92	25.44	26.41	23.2
79575	'ABHD8'	mRNA	28.59	29.59	28.34	26.81	24.87	28.16
10006	'ABI1'	mRNA	31.69	24.64	29.3	36.99	35.02	30.24
10152	'ABI2'	mRNA	18.89	14.92	16.08	18.93	16.66	15.38
25890	'ABI3BP'	mRNA	0.03	0.24	0.07	0.11	0.08	0.03
54942	'ABITRAM'	mRNA	35.87	29.12	35.62	28.91	26.69	25.3
25	'ABL1'	mRNA	67.11	55.53	63.62	144.62	144.21	131.42
27	'ABL2'	mRNA	22.75	18.13	19.09	27.6	25.81	20.65
3983	'ABLIM1'	mRNA	39.89	31.7	37.09	45.02	41.79	35.75
84448	'ABLIM2'	mRNA	0.49	0.41	0.56	0.75	1.18	0.87
22885	'ABLIM3'	mRNA	1.04	1.29	1.44	3.8	3.82	3.9
28	'ABO'	mRNA	0.07	0.09	0.08	0.05	0.03	0.03
29	'ABR'	mRNA	29.31	23.05	26.87	10.92	10.79	11.31
137735	'ABRA'	mRNA	0	0.04	0.09	0	0	0
58527	'ABRACL'	mRNA	31.68	26.3	30.25	31.24	35.49	35.07
84142	'ABRAXAS1'	mRNA	3.02	1.72	2.67	6.1	5.53	4.57
23172	'ABRAXAS2'	mRNA	27.74	22.13	21.89	23.96	21.84	22.75
29777	'ABT1'	mRNA	33.99	35.58	35.5	29.85	28.99	30.97
80325	'ABTB1'	mRNA	2.88	3.64	3.32	10.74	11.64	12.02
25841	'ABTB2'	mRNA	31.78	26.51	31.28	10.43	11.18	10.05
30	'ACAA1'	mRNA	26.44	31.93	28.99	24.93	22.96	26.64
10449	'ACAA2'	mRNA	52.86	51.6	53.64	66.3	71.24	65.44
31	'ACACA'	mRNA	27	21.4	24.55	31.5	25.86	21.54
32	'ACACB'	mRNA	1.66	1.73	1.83	1.98	1.86	1.98
80724	'ACAD10'	mRNA	5.72	5.2	5.28	6.08	5.99	5.84
84129	'ACAD11'	mRNA	7.86	8	7.13	14.13	13.29	12.55
27034	'ACAD8'	mRNA	12.86	11.86	12	16.55	17.35	17.17
28976	'ACAD9'	mRNA	61.44	61.77	61.55	42.41	39.91	41.38
33	'ACADL'	mRNA	0.04	0.15	0.12	0.13	0.04	0.04
34	'ACADM'	mRNA	47.21	44.98	44.54	49.71	47.65	45.67
35	'ACADS'	mRNA	3.96	5.17	5.54	8.96	9.26	9.01
36	'ACADSB'	mRNA	6.24	5.07	6.06	15.36	14.94	14.36
37	'ACADVL'	mRNA	392.52	422.12	410.67	523.12	516.57	526.28
176	'ACAN'	mRNA	0	0	0	0.01	0	0
9744	'ACAP1'	mRNA	0.34	0.55	0.33	1.31	0.85	1.57
23527	'ACAP2'	mRNA	24.21	18.53	20.47	15.6	14.84	12.23
116983	'ACAP3'	mRNA	22.05	23.39	24.41	26.93	29.42	29
38	'ACAT1'	mRNA	103.84	118.43	107.13	142.35	151.96	137.09
39	'ACAT2'	mRNA	62.84	73.69	67.53	57.12	54.61	57.91
64746	'ACBD3'	mRNA	54.66	44.73	47.73	46.09	44.97	39.16
79777	'ACBD4'	mRNA	6.28	5.55	5.86	12.62	10.64	10.39
91452	'ACBD5'	mRNA	29.39	24.54	27.46	49.63	48.14	41.34
84320	'ACBD6'	mRNA	93.27	96.27	92.74	81.55	74.48	82.98
414149	'ACBD7'	mRNA	1.85	2.02	1.68	1.33	0.51	0.48
84680	'ACCS'	mRNA	1.49	1.76	1.28	0.7	0.7	0.61
390110	'ACCSL'	mRNA	0	0	0	0.06	0	0
65057	'ACD'	mRNA	37.8	35.53	36.52	44.82	44.75	44.72
1636	'ACE'	mRNA	0.32	0.23	0.12	0.06	0.06	0.1
59272	'ACE2'	mRNA	0	0.04	0.08	0	0	0
125981	'ACER1'	mRNA	0.38	1.18	0.82	0.89	0.65	0.67
340485	'ACER2'	mRNA	1.68	1.13	1.31	2.97	2.85	2.96
55331	'ACER3'	mRNA	9.88	8.92	8.88	14.95	16.04	13.21
43	'ACHE'	mRNA	0.11	0.05	0.16	0.06	0.17	0.07
22985	'ACIN1'	mRNA	194.4	168.26	180.29	172.46	156.68	163.61
1238	'ACKR2'	mRNA	0.21	0.2	0.16	0	0.27	0.22
57007	'ACKR3'	mRNA	17.78	13.85	17.81	2.37	2.51	1.96
51554	'ACKR4'	mRNA	0.25	0	0.16	0.26	0.09	0.2
47	'ACLY'	mRNA	230.28	190.87	210.89	177.82	170.14	145.61
130013	'ACMSD'	mRNA	0.03	0.08	0.25	0.26	0.26	0.25
48	'ACO1'	mRNA	41.23	39.03	41.59	44.63	46.49	40.97
50	'ACO2'	mRNA	133.83	117.64	127.35	98.24	94.21	88.94
730249	'ACOD1'	mRNA	0.05	0	0	0	0	0
641371	'ACOT1'	mRNA	5.76	6.41	6.28	6.12	8.5	8.99
26027	'ACOT11'	mRNA	6.31	6.37	6.69	3.81	3.85	3.72
134526	'ACOT12'	mRNA	0.12	0.09	0.12	0.13	0.09	0.03
55856	'ACOT13'	mRNA	31.73	31.01	31.96	35.95	34.46	34.75
10965	'ACOT2'	mRNA	38.03	36.83	36.96	49.37	49.32	45.24
122970	'ACOT4'	mRNA	1.84	3.01	1.71	3.55	4.29	4.99
641372	'ACOT6'	mRNA	0.65	0.5	0.87	1.33	1.51	0.89
11332	'ACOT7'	mRNA	114.34	120.06	121.62	102.71	110.3	111.69
10005	'ACOT8'	mRNA	24.43	23.81	25.86	27.32	29.8	28.5
23597	'ACOT9'	mRNA	28.55	30.6	28.21	34.57	34.18	32.75
51	'ACOX1'	mRNA	9.48	8.24	8.43	10	9.96	9.43
8309	'ACOX2'	mRNA	0.05	0.05	0.05	0	0.1	0.1
8310	'ACOX3'	mRNA	5.62	5.6	5.91	7.75	7.32	7.39
55289	'ACOXL'	mRNA	0.54	0.14	0.31	0.36	0.44	0.46
52	'ACP1'	mRNA	155.3	147.19	153.15	140.79	137.37	138.01
53	'ACP2'	mRNA	34.8	35.67	36.15	38.93	40.84	39.58
55	'ACP3'	mRNA	0.18	0.16	0.03	0.27	0	0.06
93650	'ACP4'	mRNA	0	0	0.16	0	0	0.08
54	'ACP5'	mRNA	0.23	0.29	0.23	0.4	0.15	0.32
51205	'ACP6'	mRNA	17.72	16.76	15.93	24.12	23.62	19.28
390928	'ACP7'	mRNA	0.51	0.62	0.32	0.61	0.95	0.54
49	'ACR'	mRNA	0	0	0	0	0.07	0.22
84519	'ACRBP'	mRNA	0.06	0	0.05	0.06	0	0
56	'ACRV1'	mRNA	0.12	0.25	0.22	0.38	0.06	0.06
23205	'ACSBG1'	mRNA	0.27	0.17	0.1	0.3	0.25	0.2
81616	'ACSBG2'	mRNA	0.14	0.13	0.05	0.34	0.1	0.05
80221	'ACSF2'	mRNA	10.77	10.38	13.03	7.13	6.06	8.33
197322	'ACSF3'	mRNA	32.61	35.13	36.03	51.58	55.45	51.45
2180	'ACSL1'	mRNA	5.74	4.78	4.77	6.09	5.19	4.77
2181	'ACSL3'	mRNA	62.41	52.1	58.29	34.68	30.99	29.4
2182	'ACSL4'	mRNA	41.17	34.77	36.1	74.7	66.8	55.89
51703	'ACSL5'	mRNA	0.69	0.59	0.73	0.89	0.51	0.59
23305	'ACSL6'	mRNA	0.11	0.15	0.09	0.13	0.18	0.23
116285	'ACSM1'	mRNA	0.04	0	0	0.08	0	0
123876	'ACSM2A'	mRNA	0.04	0.09	0.14	0.17	0.09	0.03
348158	'ACSM2B'	mRNA	0	0	0	0	0.08	0
6296	'ACSM3'	mRNA	0	0.13	0	0	0.05	0.1
84532	'ACSS1'	mRNA	1.43	1.22	0.97	0.04	0	0.1
55902	'ACSS2'	mRNA	16.47	16.92	16.87	11.26	11.16	12.16
79611	'ACSS3'	mRNA	0.04	0	0	0	0	0
58	'ACTA1'	mRNA	0.45	0.41	0.38	0.73	0.67	0.72
59	'ACTA2'	mRNA	9.26	10.58	9.24	9.03	9.22	6.06
60	'ACTB'	mRNA	10012.24	9630.2	10083.73	8732.54	7992.83	7942.88
345651	'ACTBL2'	mRNA	0.04	0	0.04	0.08	0.07	0.07
70	'ACTC1'	mRNA	26.56	25.89	23.76	4.14	4.56	4.12
71	'ACTG1'	mRNA	5400.12	5074.33	5329.67	5619.06	5398.89	5193.76
72	'ACTG2'	mRNA	44.58	44.77	47.56	106.11	102.96	103.49
170487	'ACTL10'	mRNA	0	0	0	0.07	0.07	0.07
86	'ACTL6A'	mRNA	96.76	92.95	94.95	65.49	63.14	63.17
10880	'ACTL7B'	mRNA	0	0	0	0.08	0	0
81569	'ACTL8'	mRNA	83.05	85.09	82.57	21.89	19.02	19.36
87	'ACTN1'	mRNA	377.14	339.04	360.18	381.96	365.57	332.96
89	'ACTN3'	mRNA	0	0	0.04	0.04	0.03	0.14
81	'ACTN4'	mRNA	651.4	603.6	622.26	792.33	744.88	697.34
55860	'ACTR10'	mRNA	54.38	62.26	59.81	72.16	75.72	70.57
10121	'ACTR1A'	mRNA	101.91	110.02	103.66	102.39	101.91	98.22
10120	'ACTR1B'	mRNA	38.68	33.09	35.3	36.63	38.45	34.6
10097	'ACTR2'	mRNA	146.26	138.6	142.68	154.79	150.86	131.27
10096	'ACTR3'	mRNA	85.32	85.57	80.23	55.69	52.04	47.61
57180	'ACTR3B'	mRNA	23.59	20.54	21.86	24.62	21.55	23.12
653857	'ACTR3C'	mRNA	5.93	5.1	5.49	3.96	3.42	4.56
79913	'ACTR5'	mRNA	9.76	10.73	10	8.32	8.65	8.13
64431	'ACTR6'	mRNA	13.53	14.37	13.22	16.39	13.99	15.48
93973	'ACTR8'	mRNA	20.31	18.99	20.73	18.31	19.02	15.84
140625	'ACTRT2'	mRNA	0	0.07	0	0	0	0.07
84517	'ACTRT3'	mRNA	5.12	6.88	4.82	4.51	3.17	2.9
90	'ACVR1'	mRNA	11.17	9.2	12.04	7.27	6.82	6.34
91	'ACVR1B'	mRNA	14.38	11.85	12.31	8.45	7.88	8.17
130399	'ACVR1C'	mRNA	0.05	0.06	0.07	0.11	0.12	0.06
92	'ACVR2A'	mRNA	2.61	2.75	2.43	2.58	1.91	1.91
93	'ACVR2B'	mRNA	2.22	1.9	1.71	2.93	2.7	2.2
94	'ACVRL1'	mRNA	0	0.08	0	0.06	0.02	0.08
95	'ACY1'	mRNA	36.09	43.44	36.16	72.61	74.5	78.15
91703	'ACY3'	mRNA	0	0.07	0.08	0	0	0
97	'ACYP1'	mRNA	15.55	17.83	17.33	22.1	24.7	25.28
98	'ACYP2'	mRNA	29.15	20.19	22.34	157.83	144.51	107.91
100	'ADA'	mRNA	29.96	33.98	33.09	19.35	20.78	20.85
51816	'ADA2'	mRNA	0.11	0.24	0.08	0.27	0.12	0.03
161931	'ADAD2'	mRNA	0.05	0	0	0	0.05	0
161823	'ADAL'	mRNA	15.01	12.73	13.74	9.47	8.87	9.79
102	'ADAM10'	mRNA	34.86	28.97	31.44	25.46	24.07	20.34
4185	'ADAM11'	mRNA	1.26	1.69	1.66	1.07	0.94	0.9
8038	'ADAM12'	mRNA	0.12	0.15	0.1	0.3	0.26	0.14
8751	'ADAM15'	mRNA	255.58	276.5	265.49	196.59	205.57	202.73
6868	'ADAM17'	mRNA	15.14	13.16	14.69	20.28	19.23	16.64
8749	'ADAM18'	mRNA	0	0	0	0.12	0	0
8728	'ADAM19'	mRNA	0	0	0.02	0	0.02	0
2515	'ADAM2'	mRNA	0.05	0	0	0	0	0.1
8748	'ADAM20'	mRNA	0.23	0.22	0.26	0.19	0.2	0.22
8747	'ADAM21'	mRNA	0.72	0.33	0.73	2.9	2.06	2.31
53616	'ADAM22'	mRNA	3.04	2.83	3.6	4.33	4.44	3.34
8745	'ADAM23'	mRNA	0.05	0.05	0.03	0	0.02	0
10863	'ADAM28'	mRNA	0.03	0.02	0	0.26	0.18	0.14
11086	'ADAM29'	mRNA	0	0	0	0.03	0	0
203102	'ADAM32'	mRNA	0.32	0.25	0.1	0.33	0.39	0.38
80332	'ADAM33'	mRNA	2.28	2.11	2.79	0.09	0.13	0.06
101	'ADAM8'	mRNA	0.57	0.65	0.56	6.12	5.58	5
8754	'ADAM9'	mRNA	115.24	96.93	105.91	136.47	130.93	117.36
9510	'ADAMTS1'	mRNA	26.36	24.35	25.91	7.93	6.95	6.74
81794	'ADAMTS10'	mRNA	3.12	3.17	3.2	0.03	0.13	0.02
81792	'ADAMTS12'	mRNA	0.01	0.01	0	0	0	0
11093	'ADAMTS13'	mRNA	0.44	0.3	0.44	0.12	0.06	0.1
140766	'ADAMTS14'	mRNA	0.06	0.05	0.05	0	0	0
170689	'ADAMTS15'	mRNA	1.82	1.65	2.17	1.73	1.59	1.14
170690	'ADAMTS16'	mRNA	0.06	0	0.02	0.52	0.21	0.28
170691	'ADAMTS17'	mRNA	0.12	0.19	0.08	0.1	0.1	0.08
170692	'ADAMTS18'	mRNA	0	0	0	0	0.02	0
171019	'ADAMTS19'	mRNA	0	0	0.04	0.02	0	0
9509	'ADAMTS2'	mRNA	0.05	0.04	0.05	6.8	5.3	5.44
80070	'ADAMTS20'	mRNA	0	0	0	0.02	0.03	0.05
9508	'ADAMTS3'	mRNA	0.08	0.02	0.02	0.44	0.23	0.52
9507	'ADAMTS4'	mRNA	0.84	0.82	0.54	0.35	0.31	0.45
11096	'ADAMTS5'	mRNA	3.24	2.49	3.26	1.67	1.5	1.32
11174	'ADAMTS6'	mRNA	1.6	1.02	1.28	0.98	0.9	0.9
11173	'ADAMTS7'	mRNA	1.37	1.2	1.23	0.17	0.13	0.16
11095	'ADAMTS8'	mRNA	0.03	0	0	0	0	0
56999	'ADAMTS9'	mRNA	0	0	0.03	0.01	0	0.01
92949	'ADAMTSL1'	mRNA	0.32	0.05	0.21	0.03	0.02	0.06
9719	'ADAMTSL2'	mRNA	0.11	0.17	0.15	0.14	0.03	0.17
57188	'ADAMTSL3'	mRNA	0	0	0	0.02	0.04	0
54507	'ADAMTSL4'	mRNA	18.67	17.13	17.39	45.64	40.56	40.85
339366	'ADAMTSL5'	mRNA	18.31	14.67	19.34	17.69	16.35	15.13
11033	'ADAP1'	mRNA	4.11	3.96	4.02	0.34	0.11	0.1
55803	'ADAP2'	mRNA	0.4	0.6	0.25	0.08	0.08	0.15
103	'ADAR'	mRNA	112.38	89.59	107.45	99.97	93.69	83.11
104	'ADARB1'	mRNA	52.35	46.6	47.93	50.67	47.8	40.82
105	'ADARB2'	mRNA	8.17	5.63	6.91	22.05	13.45	12.2
23536	'ADAT1'	mRNA	13.63	11.48	14.23	13.85	12.09	11.93
134637	'ADAT2'	mRNA	3.55	3.28	2.87	4.53	3.4	2.69
113179	'ADAT3'	mRNA	13.1	13.9	12.6	21.68	20.8	23.01
57143	'ADCK1'	mRNA	18.28	19.4	17.03	14.78	14.09	13.99
90956	'ADCK2'	mRNA	19.5	19.18	19.22	14.95	16.38	17.43
203054	'ADCK5'	mRNA	5.06	5.63	5.23	5.66	6.92	7.44
107	'ADCY1'	mRNA	0.04	0.02	0.03	0.03	0.03	0.06
55811	'ADCY10'	mRNA	0.26	0.28	0.15	0.2	0.21	0.19
108	'ADCY2'	mRNA	0.05	0.06	0.02	0.06	0.06	0.01
109	'ADCY3'	mRNA	39.22	34.34	33.41	31.76	31.98	27.81
111	'ADCY5'	mRNA	0.08	0.09	0.04	0.25	0.2	0.16
112	'ADCY6'	mRNA	20.5	17.11	20.01	15.83	16.6	14.68
113	'ADCY7'	mRNA	9.57	7.54	9.04	12.23	11.4	8
115	'ADCY9'	mRNA	30.14	24.22	27.78	19.48	17.41	16.2
117	'ADCYAP1R1'	mRNA	0	0	0	0.02	0	0
118	'ADD1'	mRNA	53.63	47.65	48.59	89.57	85.45	82.72
119	'ADD2'	mRNA	0.01	0.06	0.05	0.12	0.05	0.06
120	'ADD3'	mRNA	16.78	12.95	14.8	0.68	0.42	0.6
84435	'ADGRA1'	mRNA	0	0	0	0.04	0.15	0.08
25960	'ADGRA2'	mRNA	3.57	2.79	3.71	4.7	5.1	4.38
166647	'ADGRA3'	mRNA	26.5	21.87	24.78	35.7	30.93	31.57
575	'ADGRB1'	mRNA	0.03	0.02	0.02	0.09	0.05	0.07
576	'ADGRB2'	mRNA	2.99	2.48	2.94	0.37	0.22	0.32
577	'ADGRB3'	mRNA	0	0	0	0	0	0.02
283383	'ADGRD1'	mRNA	0.47	0.41	0.49	3.99	2.5	3.33
347088	'ADGRD2'	mRNA	0.75	0.69	0.5	0	0.03	0
2015	'ADGRE1'	mRNA	0.57	0.45	0.44	0.04	0	0.04
30817	'ADGRE2'	mRNA	6.82	5.47	6.67	18.15	17.29	16.18
976	'ADGRE5'	mRNA	114.99	100.61	112.38	116.96	100.61	95.59
266977	'ADGRF1'	mRNA	0.37	0.32	0.48	0.28	0.09	0.24
222611	'ADGRF2'	mRNA	0	0	0	0.02	0	0
165082	'ADGRF3'	mRNA	0.17	0.15	0.25	0.27	0.25	0.27
221393	'ADGRF4'	mRNA	0	0.03	0	0.92	0.83	0.54
221395	'ADGRF5'	mRNA	0.15	0.09	0.13	0.09	0.04	0.02
9289	'ADGRG1'	mRNA	22.52	18.38	22.6	27.66	25.26	25.45
10149	'ADGRG2'	mRNA	4.77	3.16	3.94	2.69	2.78	2.31
222487	'ADGRG3'	mRNA	0.09	0.09	0.09	3.87	2.47	2.76
221188	'ADGRG5'	mRNA	0.03	0.06	0.09	0.1	0.06	0.09
57211	'ADGRG6'	mRNA	11.34	9	9.21	9.38	8.3	7.08
22859	'ADGRL1'	mRNA	14.01	13.09	12.81	4.49	4.81	4.24
23266	'ADGRL2'	mRNA	0.3	0.27	0.27	0.11	0.07	0.08
23284	'ADGRL3'	mRNA	0.02	0.02	0	0	0	0.01
64123	'ADGRL4'	mRNA	0	0	0	0.03	0.09	0
84059	'ADGRV1'	mRNA	0.01	0.01	0.02	0.04	0.06	0.03
125	'ADH1B'	mRNA	0.18	0.08	0.16	0.1	0.03	0.11
127	'ADH4'	mRNA	0.11	0.05	0	0.05	0.06	0
128	'ADH5'	mRNA	57.53	55.72	57.38	71.47	75.73	70.21
130	'ADH6'	mRNA	0.04	0.03	0	0.04	0.11	0
137872	'ADHFE1'	mRNA	0.43	0.35	0.42	0.06	0.11	0
55256	'ADI1'	mRNA	133.01	140.9	133.17	118.14	121.44	123.29
9370	'ADIPOQ'	mRNA	0.17	0.25	0.25	0.17	0.2	0.27
51094	'ADIPOR1'	mRNA	191.67	159.19	186.41	174.56	175.8	178.81
79602	'ADIPOR2'	mRNA	66.39	57.53	64.64	51.41	50.46	47.74
10974	'ADIRF'	mRNA	10.42	9.27	8.44	33.11	30.56	37.74
132	'ADK'	mRNA	81.96	85.7	85.34	88.29	82.35	81.86
133	'ADM'	mRNA	39.19	50.92	45.47	264.91	302.22	291.28
79924	'ADM2'	mRNA	3.49	3.12	3.2	3.14	2.87	3.21
199800	'ADM5'	mRNA	3.82	3.24	3.6	1.7	2.64	2.04
23394	'ADNP'	mRNA	49.68	39.83	46.09	47.84	38.91	34.86
22850	'ADNP2'	mRNA	15.56	13.84	13.65	19.4	18.72	16.19
84890	'ADO'	mRNA	23.32	18.82	20.25	23.14	20.37	21.08
134	'ADORA1'	mRNA	2	2.21	1.56	1.49	1.15	0.84
135	'ADORA2A'	mRNA	1.05	0.56	0.81	1.43	1.26	1.9
136	'ADORA2B'	mRNA	11.63	8.94	10.83	16.87	17.24	15.69
83440	'ADPGK'	mRNA	47.53	46.03	47	27.08	24.92	23.58
141	'ADPRH'	mRNA	0	0.05	0	0	0	0.03
113622	'ADPRHL1'	mRNA	6.8	6.18	7.45	7.72	6.21	8.51
56985	'ADPRM'	mRNA	5.09	6.42	5.81	5.92	5.95	4.98
54936	'ADPRS'	mRNA	45.2	47.77	44.65	51.6	55.41	54.74
148	'ADRA1A'	mRNA	0.37	0.58	0.41	0.38	0.54	0.17
147	'ADRA1B'	mRNA	1.04	1.44	1.72	0.88	0.94	0.97
146	'ADRA1D'	mRNA	0.22	0.13	0.35	0	0.04	0.03
151	'ADRA2B'	mRNA	0.03	0.05	0	0	0	0
152	'ADRA2C'	mRNA	6.4	6.84	6.23	0.15	0.25	0.24
153	'ADRB1'	mRNA	0.8	0.45	0.44	0.18	0.03	0.2
154	'ADRB2'	mRNA	3.91	4.62	4.9	6.53	5.92	6.01
155	'ADRB3'	mRNA	0	0	0	0.04	0	0
11047	'ADRM1'	mRNA	421.66	460.98	455.67	326.04	350.09	360.79
158	'ADSL'	mRNA	168.32	183.68	173.32	184.43	174.17	180.1
122622	'ADSS1'	mRNA	5.17	5.68	7.25	7.1	8.59	8.04
159	'ADSS2'	mRNA	67.65	63.24	65.61	61.15	50.75	52.57
84830	'ADTRP'	mRNA	0.85	0.94	0.79	1.09	0.7	0.68
165	'AEBP1'	mRNA	0.03	0.02	0	0.16	0.28	0.18
121536	'AEBP2'	mRNA	32.29	24.55	27.21	16.42	14.76	13.02
64782	'AEN'	mRNA	50.83	45.87	49.38	35.5	33.9	32.96
60312	'AFAP1'	mRNA	77.28	58.72	72.28	113.77	93.44	87.19
134265	'AFAP1L1'	mRNA	8.1	8.18	9.69	19.93	20.87	17.86
84632	'AFAP1L2'	mRNA	0.17	0.28	0.07	0.03	0.09	0.03
4301	'AFDN'	mRNA	11.2	9.22	10.31	14.28	13.22	10.9
4299	'AFF1'	mRNA	16.64	11.17	13.29	14.47	12.56	9.86
2334	'AFF2'	mRNA	0	0.01	0	0	0	0
3899	'AFF3'	mRNA	0.56	0.46	0.48	0.54	0.42	0.54
27125	'AFF4'	mRNA	32.81	23.87	27.41	34.42	31.32	25.07
246269	'AFG1L'	mRNA	2.76	3.53	3.41	4.14	2.81	2.64
10939	'AFG3L2'	mRNA	87.78	86.71	86.41	87.86	87.31	81.48
125061	'AFMID'	mRNA	28.75	25.8	26.84	31.06	35.32	35.03
174	'AFP'	mRNA	0	0.09	0	0.05	0	0.13
54812	'AFTPH'	mRNA	17.28	14.91	14.82	20.38	19.2	17.17
175	'AGA'	mRNA	10.39	9.46	10.55	33.51	38.67	34.25
116987	'AGAP1'	mRNA	18.19	15.33	15.79	19.11	15.18	12.54
119385	'AGAP11'	mRNA	0.99	0.58	0.78	1.17	0.76	1.02
116986	'AGAP2'	mRNA	3.99	4.24	4.01	4.71	3.95	3.97
116988	'AGAP3'	mRNA	58.71	57.48	59.06	57.09	53.68	55.94
119016	'AGAP4'	mRNA	9.25	7.52	6.77	5.74	5.36	8.69
729092	'AGAP5'	mRNA	6.36	5.09	5.7	4.5	4.52	4.31
414189	'AGAP6'	mRNA	14.04	12.21	13.44	11.48	10.81	9.87
642517	'AGAP9'	mRNA	3.97	3.12	4.33	3.75	3.98	2.99
123624	'AGBL1'	mRNA	0.01	0.02	0	0	0.01	0
79841	'AGBL2'	mRNA	0.12	0.03	0.21	0.06	0	0.06
340351	'AGBL3'	mRNA	2.08	1.72	1.44	3.69	2.88	1.82
84871	'AGBL4'	mRNA	0	0	0	0.05	0	0.09
60509	'AGBL5'	mRNA	55.17	53.41	56.31	66.33	69.65	64.09
177	'AGER'	mRNA	2.04	2.89	1.91	0.82	0.98	1.02
3267	'AGFG1'	mRNA	52.06	46.41	52.7	29.54	26.29	24.81
3268	'AGFG2'	mRNA	36.24	32.35	32.44	26.2	21.12	23.7
55109	'AGGF1'	mRNA	23.09	18.74	20.8	29.46	26.54	25.41
55750	'AGK'	mRNA	27.07	24.19	25.62	14.4	14.97	15.49
178	'AGL'	mRNA	9.62	8.42	9.49	12.6	12.33	9.62
79814	'AGMAT'	mRNA	20.53	19.11	19.09	22.16	22.22	20.36
392636	'AGMO'	mRNA	0.08	0.1	0	0.18	0.08	0.07
26523	'AGO1'	mRNA	12.7	10.86	11.95	10.83	10.78	8.66
27161	'AGO2'	mRNA	26.69	20.12	23.81	23.2	19.58	16.45
192669	'AGO3'	mRNA	8.1	5.83	6.24	7.79	6.65	5.92
192670	'AGO4'	mRNA	2.94	2.27	2.25	5.54	5	4.41
10554	'AGPAT1'	mRNA	131.14	111.19	118.28	106.88	104.83	109.34
10555	'AGPAT2'	mRNA	55.76	68.77	66.4	36.17	39.3	40.8
56894	'AGPAT3'	mRNA	33.86	31.97	33.71	11.18	10.82	9.98
56895	'AGPAT4'	mRNA	0.9	0.78	1.02	0.06	0.03	0.03
55326	'AGPAT5'	mRNA	28.4	25.17	27.39	47.48	46.19	43.21
8540	'AGPS'	mRNA	38.19	34.22	34.25	40.65	36.45	32.44
10551	'AGR2'	mRNA	0	0	0.12	0.13	0.06	0.12
375790	'AGRN'	mRNA	87.67	78.89	84.58	58.64	59.48	52.71
181	'AGRP'	mRNA	0	0	0.22	0	0	0
183	'AGT'	mRNA	0.1	0.23	0.05	0.15	0.05	0.15
23287	'AGTPBP1'	mRNA	6.26	5.48	5.87	11.06	9.91	8.67
185	'AGTR1'	mRNA	0	0	0	0.34	0.46	0.46
186	'AGTR2'	mRNA	0	0	0	0.04	0	0
57085	'AGTRAP'	mRNA	47.78	52.56	50.35	82.89	77.62	88.74
189	'AGXT'	mRNA	0.29	0.43	0.32	0.42	0.29	0.45
64902	'AGXT2'	mRNA	0	0	0.12	0	0	0
25909	'AHCTF1'	mRNA	36.49	28.27	32.22	39.34	33.31	28.67
191	'AHCY'	mRNA	221.63	240.12	217.15	180.33	196.18	182.35
10768	'AHCYL1'	mRNA	111.91	96.86	101.69	109.42	105.66	100.65
23382	'AHCYL2'	mRNA	10.39	7.92	9	12.03	11.04	10.82
27245	'AHDC1'	mRNA	18.75	15.74	16.5	12.68	11.67	10.96
54806	'AHI1'	mRNA	32.56	24.81	29.63	32.16	29.02	25.75
79026	'AHNAK'	mRNA	83.93	58.53	72.78	84.75	73.25	59.31
113146	'AHNAK2'	mRNA	13.72	9.3	12.34	10.31	10.09	8.19
196	'AHR'	mRNA	10.82	8.15	9.13	21.62	20.41	16.13
57491	'AHRR'	mRNA	43.95	40.21	41.72	9.26	7.42	7.75
10598	'AHSA1'	mRNA	301.44	331.93	316.63	226.14	229.29	219.9
197	'AHSG'	mRNA	0.07	0.06	0.07	0	0	0
57379	'AICDA'	mRNA	0.36	0.49	0.27	0.35	0.38	0.19
64853	'AIDA'	mRNA	59.19	54.04	56.74	103.87	99.07	95.07
83543	'AIF1L'	mRNA	32.49	30.6	30.93	20.09	19.15	20.58
9131	'AIFM1'	mRNA	79.11	81.6	84.68	80	76.82	73.99
84883	'AIFM2'	mRNA	28.83	31.14	30.01	13.08	12.47	13.31
150209	'AIFM3'	mRNA	0	0.08	0	0.05	0.05	0
51390	'AIG1'	mRNA	19.45	23.2	20.01	35.25	36.35	35.65
9447	'AIM2'	mRNA	0	0	0.06	0.14	0.04	0
9255	'AIMP1'	mRNA	38.38	38.28	38.12	38.46	37.14	37.33
7965	'AIMP2'	mRNA	182.67	165.27	175.24	124.95	126.82	124.8
9049	'AIP'	mRNA	72.85	80.01	75.5	71.09	79.92	74.93
23746	'AIPL1'	mRNA	0.59	0.47	0.79	0.68	0.58	0.73
326	'AIRE'	mRNA	0	0.16	0.14	0.11	0.02	0.04
389813	'AJM1'	mRNA	5.46	4.65	4.6	6.29	5.38	3.41
84962	'AJUBA'	mRNA	75.51	68.07	70.25	83.3	83.46	72.91
203	'AK1'	mRNA	155.99	185.86	159.83	172.89	175.23	171.21
204	'AK2'	mRNA	385.12	395.84	368.43	405.77	429.21	422.07
50808	'AK3'	mRNA	31.47	27.63	31.4	34.29	33.11	29.47
205	'AK4'	mRNA	27.95	27.3	26.8	65.83	71.15	65.51
26289	'AK5'	mRNA	0.3	0.48	0.65	0.65	0.79	0.47
102157402	'AK6'	mRNA	26.77	27.31	28.9	26.04	21.23	22.19
122481	'AK7'	mRNA	0.37	0.4	0.39	0.26	0.43	0.29
158067	'AK8'	mRNA	0.6	0.5	0.8	7	7.27	4.82
221264	'AK9'	mRNA	1.35	1.3	1.63	4.14	3.69	3.78
642597	'AKAIN1'	mRNA	0	0	0	0	0	0.03
8165	'AKAP1'	mRNA	45.09	41.36	40.61	46.86	41.11	40.73
11216	'AKAP10'	mRNA	24.97	22.04	22.87	19.96	18.5	17.52
11215	'AKAP11'	mRNA	10.34	7.92	9.05	11.93	11.43	9.32
9590	'AKAP12'	mRNA	4.3	3.63	3.98	4.83	4.56	4.13
11214	'AKAP13'	mRNA	18.25	15.98	16.41	21.34	18.1	16.22
8227	'AKAP17A'	mRNA	25.83	26.66	26.27	32.47	27.32	29.85
10566	'AKAP3'	mRNA	0.03	0.03	0.11	0	0.03	0.04
9495	'AKAP5'	mRNA	1.54	1.32	1.2	0.86	1.13	1.01
9472	'AKAP6'	mRNA	0.66	0.29	0.56	0.5	0.58	0.48
9465	'AKAP7'	mRNA	4.64	4.44	4.54	4.84	5.23	5.69
10270	'AKAP8'	mRNA	34.7	35.06	34.51	37.72	36.12	31.73
26993	'AKAP8L'	mRNA	64.29	69.46	67.34	86.36	84.8	84.99
10142	'AKAP9'	mRNA	9.93	7.42	8.04	9.58	8.29	6.95
56672	'AKIP1'	mRNA	41.09	39.74	38.55	41.73	39.36	38.21
79647	'AKIRIN1'	mRNA	73.15	62.1	69.45	58.42	57.15	53.42
55122	'AKIRIN2'	mRNA	69.43	62.14	63.1	49.94	46.83	48.96
80709	'AKNA'	mRNA	1.36	0.77	1.03	0.93	0.85	1.51
254268	'AKNAD1'	mRNA	0.28	0.16	0.17	0.99	1.4	0.9
10327	'AKR1A1'	mRNA	92.78	103.65	100.07	75.09	72.38	77.97
231	'AKR1B1'	mRNA	436.9	415.55	425.53	1477.28	1320.55	1480.12
57016	'AKR1B10'	mRNA	1	1.59	0.69	0.53	0.47	1.11
441282	'AKR1B15'	mRNA	4.4	3.81	3.83	5.37	3.79	3.73
1645	'AKR1C1'	mRNA	17.26	14.99	16.49	10.35	7.29	9.16
1646	'AKR1C2'	mRNA	14.55	12.36	11.88	5.86	5.3	5.45
8644	'AKR1C3'	mRNA	170.89	162.3	167.58	125.8	106.93	123.23
6718	'AKR1D1'	mRNA	0.26	0.17	0.12	0.21	0.16	0.21
83592	'AKR1E2'	mRNA	0.07	0	0.07	0	0.07	0
8574	'AKR7A2'	mRNA	42.97	45.66	42.56	47.38	52.55	51.52
22977	'AKR7A3'	mRNA	0.33	1.03	0.39	1.53	1.82	1.29
207	'AKT1'	mRNA	124.48	118.47	129.96	116.37	126.17	121.03
84335	'AKT1S1'	mRNA	230.03	188.27	214.54	173.36	164.41	174.02
208	'AKT2'	mRNA	64.17	59.52	67.46	67.43	65.81	61.82
10000	'AKT3'	mRNA	2.1	1.69	1.82	12.62	13.33	9.78
64400	'AKTIP'	mRNA	11.19	9.53	10.3	14.65	14.23	11.41
210	'ALAD'	mRNA	12.1	11.88	12.76	16.88	18.38	15.93
211	'ALAS1'	mRNA	92.4	80.51	90.38	121.19	129.39	124.67
212	'ALAS2'	mRNA	0.06	0	0.06	0	0	0
213	'ALB'	mRNA	0	0	0	0.05	0	0
214	'ALCAM'	mRNA	48.92	43.39	45.85	107.16	96.87	84.46
126133	'ALDH16A1'	mRNA	25.85	30.28	26.31	22.78	21.22	23.35
5832	'ALDH18A1'	mRNA	104.59	103.63	101.14	144.78	147.56	140.05
216	'ALDH1A1'	mRNA	0	0.05	0.1	0	0	0
8854	'ALDH1A2'	mRNA	0.17	0.09	0.23	0.2	0.1	0.12
220	'ALDH1A3'	mRNA	13.05	12.77	11.94	15.75	14.83	14.93
219	'ALDH1B1'	mRNA	85.82	71.86	81.15	46.28	43.52	41.67
10840	'ALDH1L1'	mRNA	0	0	0.04	0	0	0
160428	'ALDH1L2'	mRNA	0.21	0.12	0.17	0.52	0.44	0.37
217	'ALDH2'	mRNA	6.27	6.3	6.77	11.62	11.64	11.61
218	'ALDH3A1'	mRNA	30.88	31.54	32.45	4.19	3.85	3.89
224	'ALDH3A2'	mRNA	88.4	75.67	80.79	42.12	40.49	37.59
221	'ALDH3B1'	mRNA	51.99	46.99	54.48	120.04	126.81	121.43
222	'ALDH3B2'	mRNA	0.07	0	0	0	0.07	0
8659	'ALDH4A1'	mRNA	5.71	5.61	6.2	2.76	2.76	2.61
7915	'ALDH5A1'	mRNA	19.32	17.54	18.58	11.22	11.09	9.92
4329	'ALDH6A1'	mRNA	6.61	6.16	6.05	5.86	6.47	5.42
501	'ALDH7A1'	mRNA	24.15	26.52	26.25	32.2	30.99	32.13
64577	'ALDH8A1'	mRNA	0.14	0.18	0.1	1.48	1.84	1.54
223	'ALDH9A1'	mRNA	54.62	53.89	53.7	49.47	48.42	46.96
226	'ALDOA'	mRNA	2692.01	2974.6	2949.66	4265.54	4616.29	4695.84
229	'ALDOB'	mRNA	0.04	0.04	0.04	0	0	0
230	'ALDOC'	mRNA	57.12	60.6	61	277.7	318.25	318.54
56052	'ALG1'	mRNA	55.22	57.74	54.58	50.68	46.26	46.84
84920	'ALG10'	mRNA	7.97	6.51	6.51	3.72	4.05	3.69
144245	'ALG10B'	mRNA	5.82	5.39	4.79	3.44	2.98	2.76
440138	'ALG11'	mRNA	9.29	8.86	9.47	4.86	5	3.77
79087	'ALG12'	mRNA	19.31	19.8	17.9	20.5	19.27	18.5
79868	'ALG13'	mRNA	22.02	21.28	19.24	24.61	23.63	23.03
199857	'ALG14'	mRNA	21.5	20.92	21.27	20.95	16.17	18.66
200810	'ALG1L'	mRNA	3.88	3.63	3.35	6.35	5.87	4.51
644974	'ALG1L2'	mRNA	9.54	9.21	9.19	17.74	13.92	11.64
85365	'ALG2'	mRNA	26.29	25.91	26.36	23.86	24.79	22.22
10195	'ALG3'	mRNA	207.65	182.75	193.51	122.67	130.02	136.47
29880	'ALG5'	mRNA	41.66	40.96	40.67	27.42	29.65	25.06
29929	'ALG6'	mRNA	5.64	5.27	5.48	5.99	5.43	5.19
79053	'ALG8'	mRNA	260.49	215	229.65	261.66	254.73	268.41
79796	'ALG9'	mRNA	39.19	37.57	39.23	34.88	32.83	33.94
238	'ALK'	mRNA	0	0.02	0.02	0	0.04	0.05
285016	'ALKAL2'	mRNA	0	0.25	0.16	0.72	0.09	0.23
8846	'ALKBH1'	mRNA	16.41	15.99	16.65	16.06	16.14	15.51
121642	'ALKBH2'	mRNA	44.09	43.22	36.55	34.66	33.83	32.06
221120	'ALKBH3'	mRNA	17.7	22.66	19.33	20.56	17.33	21.01
54784	'ALKBH4'	mRNA	13.66	15.45	16.16	13.29	12.45	13.91
54890	'ALKBH5'	mRNA	103.48	91.37	99.9	121.52	133.08	127.65
84964	'ALKBH6'	mRNA	32.02	35.1	30.25	22.21	23.78	22.28
84266	'ALKBH7'	mRNA	29.98	41.26	36.78	33.61	43.22	37.66
91801	'ALKBH8'	mRNA	7.73	6.76	6.26	6.8	7.07	5.95
55821	'ALLC'	mRNA	0	0	0	0.12	0.12	0
7840	'ALMS1'	mRNA	6.84	5.2	5.84	7.74	7.68	5.99
239	'ALOX12'	mRNA	1.72	1.35	1.42	1.48	1.21	1.31
242	'ALOX12B'	mRNA	0.38	0.23	0.77	0.13	0.29	0.16
246	'ALOX15'	mRNA	0.26	0.15	0.08	0.27	0.04	0.08
247	'ALOX15B'	mRNA	0.04	0.04	0.12	1.32	1.2	1.45
240	'ALOX5'	mRNA	0	0	0	0.05	0	0
241	'ALOX5AP'	mRNA	0.61	0.54	0.59	1.61	2.16	1.42
59344	'ALOXE3'	mRNA	0.79	0.92	0.74	2.12	2.25	2.44
251	'ALPG'	mRNA	4.08	3.19	4.99	0.56	0.51	0.63
248	'ALPI'	mRNA	1101.28	1053.08	1108.19	230.59	224.66	230.35
80216	'ALPK1'	mRNA	0.64	0.74	0.93	2.62	2.08	2.12
115701	'ALPK2'	mRNA	30.86	26.21	29.15	27.05	22.41	20.78
57538	'ALPK3'	mRNA	0.07	0.07	0.07	1.06	0.94	0.84
249	'ALPL'	mRNA	0.49	0.61	0.28	0.1	0.1	0.09
250	'ALPP'	mRNA	1557.87	1416.21	1490.59	155.88	145.78	143.41
57679	'ALS2'	mRNA	8.4	7.34	7.23	7.46	6.49	5.9
259173	'ALS2CL'	mRNA	4.95	5.53	5.63	10.37	9.73	9.58
8092	'ALX1'	mRNA	3.48	2.23	2.74	4.71	4.81	4.68
257	'ALX3'	mRNA	2.4	2.4	2.42	2.61	2.1	2.41
60529	'ALX4'	mRNA	0.13	0.03	0.02	0.02	0	0
10189	'ALYREF'	mRNA	203.89	316.23	272.43	232.96	235.49	228.5
23600	'AMACR'	mRNA	5.36	5.08	5.12	4.57	6.08	4.57
259	'AMBP'	mRNA	0.68	0.55	0.41	0	0.08	0.08
55626	'AMBRA1'	mRNA	19.05	17.39	17.88	19.87	18.13	16.3
262	'AMD1'	mRNA	124.13	106.15	112.87	109.99	95.05	88
144193	'AMDHD1'	mRNA	0.76	0.7	0.74	1.36	1.32	2.21
51005	'AMDHD2'	mRNA	16.97	20.65	16.4	18.93	18.58	17.75
265	'AMELX'	mRNA	0	0	0	0.15	0	0.01
139285	'AMER1'	mRNA	11.29	8.08	10.02	5.46	4.66	4.03
219287	'AMER2'	mRNA	0.06	0.05	0.05	0.08	0.09	0.02
205147	'AMER3'	mRNA	0.09	0	0.02	0.02	0.03	0.09
267	'AMFR'	mRNA	27.91	26.33	28.19	31.95	31.98	31.11
268	'AMH'	mRNA	4.89	7.32	4.84	6.14	5.78	6.31
269	'AMHR2'	mRNA	0.14	0	0	0.42	0.51	0.4
57463	'AMIGO1'	mRNA	3.35	2.59	3.02	3.61	3.16	3.01
347902	'AMIGO2'	mRNA	2.76	2.65	2.53	35.82	35.17	31
386724	'AMIGO3'	mRNA	8.13	7	7.08	6.91	6.7	6.38
9949	'AMMECR1'	mRNA	12.43	11.29	11.88	16	15.66	14.7
83607	'AMMECR1L'	mRNA	29.62	24.48	29.36	24.27	21.73	20.25
81693	'AMN'	mRNA	0.27	0.19	0.11	0.36	0.32	0.31
196394	'AMN1'	mRNA	4.91	5.48	6.04	8.79	7.15	8.44
154796	'AMOT'	mRNA	0	0	0	0	0	0.02
154810	'AMOTL1'	mRNA	15.66	12.29	14.68	8.4	8.01	6.36
51421	'AMOTL2'	mRNA	79.42	72.13	74.93	37.88	36.63	33.2
270	'AMPD1'	mRNA	0	0	0	0.05	0.04	0
271	'AMPD2'	mRNA	69.33	58.65	66.73	74.23	75.12	70.69
272	'AMPD3'	mRNA	0.55	0.63	0.78	4.59	4.79	4.89
273	'AMPH'	mRNA	0	0	0	0	0	0.03
275	'AMT'	mRNA	0.64	0.16	0.34	1.11	0.58	0.83
401138	'AMTN'	mRNA	0.33	0.4	0.31	2.22	2.46	3.03
276	'AMY1A'	mRNA	0	0	0	0.07	0	0
277	'AMY1B'	mRNA	3.72	4.1	3.24	3.17	4.17	4.27
280	'AMY2B'	mRNA	1.2	0.9	0.89	2.75	2.61	2.67
155185	'AMZ1'	mRNA	0.05	0.07	0	0.33	0.41	0.27
51321	'AMZ2'	mRNA	61.73	60.51	57.22	71.85	68.86	68.74
64682	'ANAPC1'	mRNA	44.79	34.78	41.24	32.52	27.64	24.93
10393	'ANAPC10'	mRNA	17.84	18.05	19.52	16.37	20.14	15.53
51529	'ANAPC11'	mRNA	69.64	84.1	76.44	92.89	107.98	106.84
25847	'ANAPC13'	mRNA	59.53	58.02	56.49	31.73	27.39	32.23
25906	'ANAPC15'	mRNA	88.48	103.9	89.33	112.17	107.62	113.45
119504	'ANAPC16'	mRNA	35.01	37.23	36.78	52.73	54.94	54.05
29882	'ANAPC2'	mRNA	48.46	55.33	51.39	39.25	39.77	41.38
29945	'ANAPC4'	mRNA	9.49	10.3	9.64	15.97	16.85	16.33
51433	'ANAPC5'	mRNA	128.79	132.66	124.65	118.16	113.18	112.14
51434	'ANAPC7'	mRNA	94.19	97.01	95.51	93.32	86.75	86.64
283	'ANG'	mRNA	8.43	9.15	10.35	48.08	58.66	56
23357	'ANGEL1'	mRNA	13.67	11.34	12.83	11.54	10.51	9.8
90806	'ANGEL2'	mRNA	12.16	10.2	11.81	14.69	14.88	12.75
284	'ANGPT1'	mRNA	9.73	7.57	8	6.39	5.47	4.61
285	'ANGPT2'	mRNA	0.19	0.14	0.18	0.16	0.17	0.13
51378	'ANGPT4'	mRNA	0.16	0.14	0.23	0.26	0.17	0.19
9068	'ANGPTL1'	mRNA	0.09	0.06	0.09	0.03	0	0.06
23452	'ANGPTL2'	mRNA	0.25	0.32	0.21	0.03	0.06	0.18
27329	'ANGPTL3'	mRNA	0.11	0	0	0	0.11	0.03
51129	'ANGPTL4'	mRNA	4.64	6.28	3.93	205.76	230.77	217.78
253935	'ANGPTL5'	mRNA	1.2	0.4	0.39	1.18	0.84	1.05
83854	'ANGPTL6'	mRNA	0.15	0.42	0.36	0.22	0.2	0.52
55908	'ANGPTL8'	mRNA	0.25	0.12	0	0.13	0.25	0
286	'ANK1'	mRNA	0.28	0.35	0.35	0.01	0.09	0.04
287	'ANK2'	mRNA	0.36	0.08	0.24	0.8	0.66	0.69
288	'ANK3'	mRNA	0.06	0.03	0.08	0.16	0.09	0.13
150709	'ANKAR'	mRNA	0.76	0.59	0.59	0.59	0.84	0.55
348094	'ANKDD1A'	mRNA	0.73	0.56	0.57	0.27	0.43	0.2
728780	'ANKDD1B'	mRNA	0.09	0.22	0.09	0.24	0.28	0.08
63926	'ANKEF1'	mRNA	6.96	5.43	6.6	3.92	3.39	3.1
162282	'ANKFN1'	mRNA	0.35	0.16	0.29	0.36	0.73	0.59
51479	'ANKFY1'	mRNA	38.91	31.99	33.29	29.71	28.61	24.58
56172	'ANKH'	mRNA	86.85	73.5	74.48	94.79	91.22	84.96
54882	'ANKHD1'	mRNA	17.61	14.04	14.81	17.06	13.29	13.02
404734	'ANKHD1-EIF4EBP3'	mRNA	24.73	23.27	24.11	30.39	32.72	28.74
54467	'ANKIB1'	mRNA	19.07	15.67	17.47	22.71	19.68	17.98
255239	'ANKK1'	mRNA	0.13	0.05	0	0.04	0	0.08
126549	'ANKLE1'	mRNA	1.74	1.1	0.82	1.03	0.99	1.2
23141	'ANKLE2'	mRNA	115.4	106.54	101.59	71.46	68.17	59.89
51281	'ANKMY1'	mRNA	5.97	5.42	5.73	4.43	4.11	4.08
57037	'ANKMY2'	mRNA	16.76	14.63	14.23	19.46	18.76	15.8
57763	'ANKRA2'	mRNA	3.55	4	3.89	5.49	5.78	5.26
27063	'ANKRD1'	mRNA	5.36	5.32	5.88	1.52	1.3	2.01
55608	'ANKRD10'	mRNA	52.16	46.73	48.42	51.37	48.13	48.24
29123	'ANKRD11'	mRNA	50.59	40.76	44.53	40.95	37.75	33.84
23253	'ANKRD12'	mRNA	10.43	9.15	8.31	17.32	16.45	16.23
88455	'ANKRD13A'	mRNA	18.35	15.62	18.09	30.71	29.99	28.54
124930	'ANKRD13B'	mRNA	30.35	29.89	31.95	33.51	28.62	31.71
81573	'ANKRD13C'	mRNA	22.2	18.61	18.96	22.21	20.22	19.06
338692	'ANKRD13D'	mRNA	16.3	19.21	16.31	13.26	14.4	13.25
54522	'ANKRD16'	mRNA	8.08	9.12	6.76	14.37	13.62	11.73
26057	'ANKRD17'	mRNA	42.2	31.48	36.59	36.38	34.07	29.08
253650	'ANKRD18A'	mRNA	5.85	5.22	5.89	4.92	3.92	2.94
441459	'ANKRD18B'	mRNA	7.87	6.71	6.59	5.61	4.98	4.84
26287	'ANKRD2'	mRNA	5.58	6.15	5.36	1.7	2.57	2.05
84210	'ANKRD20A1'	mRNA	1.12	0.97	0.68	0.96	0.99	0.65
118932	'ANKRD22'	mRNA	0	0	0.07	0.09	0	0.03
200539	'ANKRD23'	mRNA	1.51	1.36	1.94	0.96	0.41	0.67
170961	'ANKRD24'	mRNA	0.1	0.13	0.18	0.49	0.47	0.56
22852	'ANKRD26'	mRNA	6.33	5.28	5.27	4.83	4.12	4.1
84079	'ANKRD27'	mRNA	22.18	19.51	21.16	25.32	22.89	20.46
23243	'ANKRD28'	mRNA	32.19	27.83	30.32	34.91	31.64	27.06
147463	'ANKRD29'	mRNA	3.22	2.05	2.72	2.29	2.06	2.02
91074	'ANKRD30A'	mRNA	0.03	0	0	0.03	0.03	0.08
374860	'ANKRD30B'	mRNA	0	0	0.04	0	0	0
554226	'ANKRD30BL'	mRNA	0	0	0	0.42	0.27	0.07
256006	'ANKRD31'	mRNA	0.09	0.07	0.07	0.21	0.09	0.18
651746	'ANKRD33B'	mRNA	2.8	2.25	2.63	0.21	0.19	0.1
284615	'ANKRD34A'	mRNA	3.3	2.2	2.54	2.8	2.57	2.19
340120	'ANKRD34B'	mRNA	0.03	0.03	0.06	0	0	0
390616	'ANKRD34C'	mRNA	0	0	0	0.02	0.02	0.02
148741	'ANKRD35'	mRNA	0.03	0.06	0.03	0	0	0
375248	'ANKRD36'	mRNA	2.07	1.74	2.05	2.06	2.2	1.69
57730	'ANKRD36B'	mRNA	2.44	2.61	1.98	3.9	2.98	2.64
400986	'ANKRD36C'	mRNA	0.59	0.42	0.35	0.82	0.65	0.75
353322	'ANKRD37'	mRNA	6.39	9.44	7	49.67	61.64	60.46
51239	'ANKRD39'	mRNA	28.44	29.88	28.92	14.59	17.2	16.37
91369	'ANKRD40'	mRNA	49.21	35.75	43.93	44	36.6	37.39
55018	'ANKRD40CL'	mRNA	0.8	0.98	0.71	1.1	1.04	0.79
338699	'ANKRD42'	mRNA	5.31	3.78	4.82	6.65	6.3	5.95
91526	'ANKRD44'	mRNA	1.02	1.13	1.15	0.74	0.93	0.37
339416	'ANKRD45'	mRNA	0.31	0.19	0.18	0.47	0.48	0.04
157567	'ANKRD46'	mRNA	4.98	4.49	4.53	3.69	3.63	3.01
54851	'ANKRD49'	mRNA	10.79	10.68	11.39	11.46	11.17	11.19
57182	'ANKRD50'	mRNA	7.91	5.63	6.97	10.79	8.44	7
283373	'ANKRD52'	mRNA	72.33	56.7	63.56	65.25	60.11	52.51
79998	'ANKRD53'	mRNA	0.06	0.05	0.05	0.06	0.05	0
129138	'ANKRD54'	mRNA	50.6	48.26	48.75	62.91	64.1	59.88
79722	'ANKRD55'	mRNA	0	0.16	0.06	0.3	0.47	0.51
22881	'ANKRD6'	mRNA	0.37	0.44	0.56	0.46	0.36	0.27
140731	'ANKRD60'	mRNA	0.2	0.45	0.32	0.33	0.56	0.56
100310846	'ANKRD61'	mRNA	0.83	0.76	0.88	0.54	0.3	0.36
342850	'ANKRD62'	mRNA	0.15	0.14	0.14	0.22	0.15	0.25
100131244	'ANKRD63'	mRNA	0.4	0.3	0.36	0.05	0.15	0.12
441869	'ANKRD65'	mRNA	0.24	0.19	0.22	0.26	0.15	0.21
100287718	'ANKRD66'	mRNA	0.03	0	0.03	0	0	0
122416	'ANKRD9'	mRNA	10.9	12.62	12.92	33.84	36.38	36.46
23294	'ANKS1A'	mRNA	17.86	13.97	15.22	14.61	14.61	12.31
56899	'ANKS1B'	mRNA	0.15	0.16	0.14	1.15	0.96	1.29
124401	'ANKS3'	mRNA	18.12	22.27	19.71	17.99	17.37	18.51
257629	'ANKS4B'	mRNA	0.42	0.66	0.28	0.35	0.29	0.48
203286	'ANKS6'	mRNA	20.91	20.89	20.71	23.97	21.61	20.41
389161	'ANKUB1'	mRNA	0	0.09	0	0	0	0
55139	'ANKZF1'	mRNA	33.3	34.32	33.13	84.77	91.32	90.91
54443	'ANLN'	mRNA	219.75	191.63	194.7	404.09	403.07	349.53
55107	'ANO1'	mRNA	0	0	0	0	0.02	0
55129	'ANO10'	mRNA	20.16	19.95	19.79	22.74	22.78	22.98
57101	'ANO2'	mRNA	16.62	16.95	15.64	1.17	1.61	0.92
63982	'ANO3'	mRNA	0	0	0	0.04	0.04	0
121601	'ANO4'	mRNA	2.79	1.9	2.13	0.06	0	0
196527	'ANO6'	mRNA	37.28	28.48	33.59	43.93	39.67	35.55
50636	'ANO7'	mRNA	1.29	1.51	1.45	4.24	3.97	4.03
57719	'ANO8'	mRNA	10.12	8.43	9.22	12.34	12.04	12.15
338440	'ANO9'	mRNA	0.07	0.24	0	0.21	0.12	0.07
3730	'ANOS1'	mRNA	0.06	0.11	0.02	5.91	6.18	5.31
8125	'ANP32A'	mRNA	180.77	178.16	173.24	127.69	123.95	124.75
10541	'ANP32B'	mRNA	522.72	512.46	488.5	471.64	414.69	422.71
23520	'ANP32C'	mRNA	0.02	0	0	0	0.16	0.16
23519	'ANP32D'	mRNA	0.21	0	0	0	0	0
81611	'ANP32E'	mRNA	109.61	105.55	96.45	113.52	102.5	99.47
290	'ANPEP'	mRNA	0.03	0	0.08	0.17	0.06	0.06
65990	'ANTKMT'	mRNA	23.82	34.65	27.25	24.65	27.94	25.55
84168	'ANTXR1'	mRNA	165.83	138.07	152.06	116.15	112.66	93.07
118429	'ANTXR2'	mRNA	0.09	0.07	0.03	1.96	1.19	1.07
195977	'ANTXRL'	mRNA	0	0.07	0	0	0	0
301	'ANXA1'	mRNA	252.49	264.15	251.34	461.54	448.96	464.89
11199	'ANXA10'	mRNA	0.07	0.07	0.07	0.75	0.59	0.93
311	'ANXA11'	mRNA	165.05	160.67	164.02	134.49	124.3	127.31
302	'ANXA2'	mRNA	1532.39	1653.69	1593	1217.68	1252.99	1256.91
389289	'ANXA2R'	mRNA	1.11	1.1	0.49	6.88	7.52	7.31
306	'ANXA3'	mRNA	157.13	153.04	162.34	223.98	220.53	209.17
307	'ANXA4'	mRNA	18.02	16.39	16.78	25.37	26.72	24.68
308	'ANXA5'	mRNA	471.96	518.72	472.91	557.84	555.76	562.79
309	'ANXA6'	mRNA	122.76	124.45	119.91	77.63	82.49	78.1
310	'ANXA7'	mRNA	104.63	98.06	104.42	82.18	84.58	80.43
653145	'ANXA8'	mRNA	35.5	31.68	32.6	58.7	66.81	65.48
728113	'ANXA8L1'	mRNA	19.78	21.06	21.46	44.75	42.59	39.67
8416	'ANXA9'	mRNA	1.58	1.51	1.92	1.97	2.81	2.78
313	'AOAH'	mRNA	0.28	0.13	0.28	0.26	0.28	0.05
26	'AOC1'	mRNA	0.04	0	0	0	0	0
314	'AOC2'	mRNA	1.98	1.27	1.76	7.43	6.29	6.81
8639	'AOC3'	mRNA	0.88	0.73	0.75	3.29	3.21	3.42
84909	'AOPEP'	mRNA	19.73	21.88	20.82	22.02	20.65	24.26
316	'AOX1'	mRNA	0.66	0.51	0.76	2.04	2.26	1.87
55435	'AP1AR'	mRNA	11.51	8.92	10.03	12.23	11.3	9.88
162	'AP1B1'	mRNA	105.08	96	103.48	96.57	96.77	88.08
164	'AP1G1'	mRNA	39.75	31.24	35.83	37.26	33.99	29.12
8906	'AP1G2'	mRNA	28.68	28.04	29.11	26.29	25.43	25.47
8907	'AP1M1'	mRNA	16.87	15.42	16.77	17.88	16.94	17.72
10053	'AP1M2'	mRNA	65.42	72.73	70.5	38.62	42.37	39.83
1174	'AP1S1'	mRNA	144.33	158.5	151.03	144.92	146.78	150.17
8905	'AP1S2'	mRNA	17.85	15.02	18.7	39.4	37.78	37.89
130340	'AP1S3'	mRNA	14.93	14.41	14.35	8.16	6.22	6.25
160	'AP2A1'	mRNA	97.53	87.83	92.64	114.29	113.03	110.28
161	'AP2A2'	mRNA	56.12	49.05	51.95	54.76	56.36	49.71
163	'AP2B1'	mRNA	114.79	95.71	109.08	140.09	131.32	123.92
1173	'AP2M1'	mRNA	688.09	679.37	680.02	492.3	512.94	530.54
1175	'AP2S1'	mRNA	384.41	479.28	430.53	387.51	431.69	436.76
8546	'AP3B1'	mRNA	36.48	32.22	35.8	42.81	39.87	36.34
8120	'AP3B2'	mRNA	0.33	0.25	0.14	0.16	0.12	0.06
8943	'AP3D1'	mRNA	78.49	72.29	71.93	71.94	67.55	62.55
26985	'AP3M1'	mRNA	48.24	39.99	48.98	45.41	46.92	41.71
10947	'AP3M2'	mRNA	13.86	12.58	12.87	11.63	11.55	10.75
1176	'AP3S1'	mRNA	47.3	45.42	44.78	90.16	94.45	99.33
10239	'AP3S2'	mRNA	8.31	5.74	4.94	7.31	7.78	7.46
10717	'AP4B1'	mRNA	18.65	19.22	21.61	17.21	15.92	13.94
23431	'AP4E1'	mRNA	9.08	7.12	8.33	8.31	7.9	6.36
9179	'AP4M1'	mRNA	10.9	13.19	11.95	12.47	13.1	11.58
11154	'AP4S1'	mRNA	6.65	7.37	7.49	7.93	8.85	8.12
91056	'AP5B1'	mRNA	17.87	16.05	16.23	21.47	20.02	20.57
55745	'AP5M1'	mRNA	5.86	5.08	5.78	6.18	6.47	5.25
55317	'AP5S1'	mRNA	20.11	21.78	21.92	20.71	21.71	18.49
9907	'AP5Z1'	mRNA	10.14	11.93	11.67	10.27	10.1	10.3
317	'APAF1'	mRNA	10.1	8.56	8.9	11.84	11.75	10.29
321	'APBA2'	mRNA	0.04	0.03	0.04	0.04	0.04	0.11
9546	'APBA3'	mRNA	22.2	21.34	23.38	23.17	27.43	26.7
322	'APBB1'	mRNA	1.45	1.53	1.38	0.24	0.28	0.27
54518	'APBB1IP'	mRNA	0.88	0.57	0.55	0.31	0.26	0.42
323	'APBB2'	mRNA	6.49	4.78	5.79	9.03	7.55	6.29
10307	'APBB3'	mRNA	3.63	4.43	4.29	6.45	7.26	7.11
324	'APC'	mRNA	14.45	10.48	12.19	13.8	12.36	10.85
10297	'APC2'	mRNA	0.68	0.65	0.53	1.28	1.33	0.93
147495	'APCDD1'	mRNA	0.44	0.48	0.62	0.26	0.16	0.29
164284	'APCDD1L'	mRNA	0	0.05	0.03	0	0	0
327	'APEH'	mRNA	94.58	96.32	97.52	97.59	95.99	88.3
100506013	'APELA'	mRNA	0.06	0.08	0	0.13	0.1	0.04
328	'APEX1'	mRNA	456.9	438.58	444.47	430.37	403.05	424.58
27301	'APEX2'	mRNA	74.01	68.81	74.92	72.6	67.14	70.17
51107	'APH1A'	mRNA	98.34	90.68	95.66	118.59	104.71	113.15
83464	'APH1B'	mRNA	3.41	2.97	3.12	2.12	2.76	2.97
8539	'API5'	mRNA	85.07	77.77	77.96	67.87	66.36	60.7
51074	'APIP'	mRNA	20.98	21.91	21.87	25.78	30.78	27.36
200558	'APLF'	mRNA	0.08	0.3	0.21	0.98	0.71	0.53
8862	'APLN'	mRNA	1.63	1.65	1.3	7.71	11.4	9.83
333	'APLP1'	mRNA	8.55	7.58	7.98	2.51	3.44	2.2
334	'APLP2'	mRNA	240.57	221.45	231.58	272.64	261.4	252.42
57136	'APMAP'	mRNA	110.29	113.75	109.68	109.55	112.82	106.91
335	'APOA1'	mRNA	0.24	0.11	0	0	0	0
336	'APOA2'	mRNA	0	0.22	0.24	0	0.48	0.24
338	'APOB'	mRNA	0.01	0	0	0	0	0
10930	'APOBEC2'	mRNA	0.07	0	0.07	0	0.15	0
200315	'APOBEC3A'	mRNA	0.49	0.64	0.75	0.94	0.85	0.37
9582	'APOBEC3B'	mRNA	44.82	47.36	42.8	21.2	21.68	20.88
27350	'APOBEC3C'	mRNA	53.51	46.32	49.33	15.42	13.97	14.62
140564	'APOBEC3D'	mRNA	0.8	0.67	1.07	0.88	0.65	0.76
200316	'APOBEC3F'	mRNA	0.62	0.84	0.88	0.67	0.64	0.58
60489	'APOBEC3G'	mRNA	0.32	0.45	0.62	0.6	0.72	0.17
164668	'APOBEC3H'	mRNA	0.18	0.2	0.17	0	0	0.1
55911	'APOBR'	mRNA	0	0.16	0.17	0.11	0	0.18
341	'APOC1'	mRNA	0.22	0.41	0.43	0	0.66	1.29
346	'APOC4'	mRNA	0.45	0.45	0	0	0	0.35
347	'APOD'	mRNA	1.28	1.29	0.74	0	0	0
348	'APOE'	mRNA	1.23	1.22	0.92	1.94	2.67	1.98
319	'APOF'	mRNA	0.47	0.11	0.41	0.27	0.18	0.12
8542	'APOL1'	mRNA	1.17	1.37	0.94	0.36	0.38	0.64
23780	'APOL2'	mRNA	23.68	27.43	25.55	8.15	9.68	8.58
80833	'APOL3'	mRNA	0.27	0.2	0.29	0.11	0.13	0.35
80832	'APOL4'	mRNA	2.42	2.26	2.61	3.47	3.63	3.24
80831	'APOL5'	mRNA	0	0	0	0	0.07	0
80830	'APOL6'	mRNA	4.02	3.65	3.79	5.07	4.2	4.09
81575	'APOLD1'	mRNA	3.65	2.72	3.17	4.66	5.05	4.39
55937	'APOM'	mRNA	6.42	6.8	7.02	4.41	2.74	3.8
79135	'APOO'	mRNA	72.91	68	73.22	69.78	70.18	70.94
139322	'APOOL'	mRNA	18.24	14.24	17.62	12.6	13.67	9.69
351	'APP'	mRNA	448.01	408.45	415.05	352.17	341.01	304.83
10513	'APPBP2'	mRNA	10.07	8.28	8.9	9.6	10.61	9.2
26060	'APPL1'	mRNA	25.32	20.61	22.98	25.09	23.04	19.73
55198	'APPL2'	mRNA	10.85	10.17	10.5	17.12	16.54	15.53
353	'APRT'	mRNA	204.95	224.87	220.19	291.4	307.4	321.22
54840	'APTX'	mRNA	43.48	39.91	42.07	40.68	38.76	38.48
358	'AQP1'	mRNA	0.19	0.11	0.28	0.35	0.29	0.56
282679	'AQP11'	mRNA	0.87	0.38	1.11	0.51	0.65	0.91
359	'AQP2'	mRNA	0	0.02	0	0	0	0
360	'AQP3'	mRNA	171.62	158.72	171.83	27.22	24.49	22.81
362	'AQP5'	mRNA	0.5	0.21	0.44	0	0	0
363	'AQP6'	mRNA	0.5	0.57	0.29	0.21	0.12	0.15
364	'AQP7'	mRNA	0	0.04	0.08	0.18	0.04	0
9716	'AQR'	mRNA	17.8	14.2	15.95	10.24	8.69	7.97
367	'AR'	mRNA	1.36	1.32	1.24	0.08	0.04	0.01
369	'ARAF'	mRNA	154.93	141.13	149.4	152.18	144.28	147.97
116985	'ARAP1'	mRNA	24.53	22.22	23.99	40.93	41.3	40.77
116984	'ARAP2'	mRNA	3.09	2.02	2.31	4.84	3.77	3.75
64411	'ARAP3'	mRNA	12.19	10.54	11.87	10.11	9.6	9.02
23237	'ARC'	mRNA	0.57	0.56	0.66	0.37	0.39	0.62
372	'ARCN1'	mRNA	165.69	144.36	158.04	135.11	130.46	122.47
374	'AREG'	mRNA	1.14	0.56	1.27	4.65	3.73	3.38
9870	'AREL1'	mRNA	19.04	13.94	17.87	19.91	19.12	16.37
375	'ARF1'	mRNA	711.23	704.12	699.36	578.16	587.7	551.7
377	'ARF3'	mRNA	135.12	111.26	126.77	61.21	66.91	61.72
378	'ARF4'	mRNA	398.87	348.33	397.44	328.1	332.62	311.14
381	'ARF5'	mRNA	135.66	185.02	149.91	155.29	179.82	170.44
382	'ARF6'	mRNA	55.85	51.9	51.34	67.86	64.67	61.99
55738	'ARFGAP1'	mRNA	57.19	60.64	58.38	37.91	38.04	38.42
84364	'ARFGAP2'	mRNA	38.35	36.81	35.59	27.33	27.57	27.73
26286	'ARFGAP3'	mRNA	20.14	17.28	20.36	28.97	26.75	25.46
10565	'ARFGEF1'	mRNA	16.49	13.2	14.52	14.12	13.13	10.55
10564	'ARFGEF2'	mRNA	19.26	13.26	16.63	21.77	19.19	15.48
57221	'ARFGEF3'	mRNA	2.19	1.79	1.98	10.47	10.7	7.68
27236	'ARFIP1'	mRNA	19.2	20.14	17.59	21.59	20.53	18.63
23647	'ARFIP2'	mRNA	40.3	37.08	40.72	41.55	42.08	44.49
10139	'ARFRP1'	mRNA	20.27	21.49	18.9	16.58	15.16	16.86
383	'ARG1'	mRNA	0	0	0.09	0	0	0
384	'ARG2'	mRNA	4.1	4.25	3.77	7.06	6.18	6.82
503582	'ARGFX'	mRNA	0.58	0.77	0.47	0.84	0.56	0.64
55082	'ARGLU1'	mRNA	49.13	40.89	43.65	35.03	29.79	27.38
392	'ARHGAP1'	mRNA	38.62	30.79	35.69	37.61	38.04	36.61
79658	'ARHGAP10'	mRNA	20.89	19.07	19.38	20.32	19.58	18.7
9824	'ARHGAP11A'	mRNA	43.85	35.19	37.58	23.54	19.05	18.18
114118903	'ARHGAP11A-SCG5'	mRNA	0.34	0.28	0.12	0.76	0.96	0.4
89839	'ARHGAP11B'	mRNA	10.37	4.65	6.13	4.29	4.07	2.29
94134	'ARHGAP12'	mRNA	9.06	7.58	8.83	14.39	11.98	10.35
55843	'ARHGAP15'	mRNA	0.18	0	0.18	0.19	0	0.07
55114	'ARHGAP17'	mRNA	74.25	61.92	71.07	43.01	38.19	37.49
93663	'ARHGAP18'	mRNA	59.87	46.39	51.8	18.62	14.51	13.58
84986	'ARHGAP19'	mRNA	8.09	6.89	7.39	5.3	4.98	4.83
57569	'ARHGAP20'	mRNA	1.21	0.93	1.12	1.12	1.12	1.04
57584	'ARHGAP21'	mRNA	55.69	41.58	48.44	34.15	29.26	26.53
58504	'ARHGAP22'	mRNA	0.65	0.77	0.68	0.6	0.74	0.49
57636	'ARHGAP23'	mRNA	63.13	54.73	60.21	39	36.59	32.49
83478	'ARHGAP24'	mRNA	0.32	0.12	0.24	0.66	0.59	0.44
9938	'ARHGAP25'	mRNA	0	0	0.11	0.05	0	0
23092	'ARHGAP26'	mRNA	7.91	6.09	7.15	4.88	4.81	3.57
201176	'ARHGAP27'	mRNA	8.28	6.72	7.59	6.22	5.2	6.39
79822	'ARHGAP28'	mRNA	3.72	3.06	2.66	1.84	1.94	1.48
9411	'ARHGAP29'	mRNA	6.72	5.22	5.97	9.22	8.19	7.15
257106	'ARHGAP30'	mRNA	0.03	0.1	0.11	0.03	0	0.08
57514	'ARHGAP31'	mRNA	0.29	0.18	0.43	0.33	0.29	0.4
9743	'ARHGAP32'	mRNA	7.78	5.1	6.55	9.78	8.69	7.61
115703	'ARHGAP33'	mRNA	2.79	2.82	2.29	2.52	2.49	2.42
2909	'ARHGAP35'	mRNA	32.91	25.06	30.75	27.64	25.7	21.94
158763	'ARHGAP36'	mRNA	0	0	0	0.04	0	0.04
80728	'ARHGAP39'	mRNA	15.27	14.14	14.76	19.35	17.86	17.12
393	'ARHGAP4'	mRNA	0.42	0.6	0.53	1.22	0.99	1.37
343578	'ARHGAP40'	mRNA	0	0	0	0	0.04	0
143872	'ARHGAP42'	mRNA	2.41	1.98	2.14	1.67	1.65	1.14
9912	'ARHGAP44'	mRNA	9.61	9.15	10.08	4.53	5	4.64
23526	'ARHGAP45'	mRNA	17.26	19.84	18.4	49.99	59.87	56.08
394	'ARHGAP5'	mRNA	21.49	16.03	19.03	19.14	17.41	14.02
395	'ARHGAP6'	mRNA	0.13	0.1	0.16	0.25	0.13	0.15
23779	'ARHGAP8'	mRNA	0	0	0.07	0	0	0.12
64333	'ARHGAP9'	mRNA	0.04	0	0.06	0.18	0.04	0.05
396	'ARHGDIA'	mRNA	725.72	646.07	710.77	805.62	706.7	756.07
397	'ARHGDIB'	mRNA	12.12	11.58	11.33	1.13	1.05	1.24
398	'ARHGDIG'	mRNA	0	0.42	0.66	0	0	0.11
9138	'ARHGEF1'	mRNA	60.3	61.66	63.19	59.82	60.89	61.68
9639	'ARHGEF10'	mRNA	27.49	24.77	26.05	30.61	30.76	25.84
55160	'ARHGEF10L'	mRNA	7.31	7.93	8.32	6.16	5.51	4.99
9826	'ARHGEF11'	mRNA	18.61	18.19	19.83	12.29	13.27	12.86
23365	'ARHGEF12'	mRNA	63.52	47.04	54.41	32.31	29.71	24.31
22899	'ARHGEF15'	mRNA	0	0.03	0	0	0	0
27237	'ARHGEF16'	mRNA	25.55	27.62	25.67	9.18	8.01	8.58
9828	'ARHGEF17'	mRNA	13.79	11.83	12.51	10.44	10.67	9.91
23370	'ARHGEF18'	mRNA	30.15	27.81	29.33	47.39	43.99	42.24
128272	'ARHGEF19'	mRNA	4.76	6.09	5.88	10.49	12	11.74
9181	'ARHGEF2'	mRNA	62.38	55.73	60.6	51.1	49.95	46.66
115557	'ARHGEF25'	mRNA	1.76	1.3	1.88	1.71	1.62	1.7
26084	'ARHGEF26'	mRNA	0.82	0.93	0.79	1.18	1.09	0.74
64283	'ARHGEF28'	mRNA	12.23	11.16	11.6	12	10.81	10.04
50650	'ARHGEF3'	mRNA	9.09	8.17	8.77	8.75	7.73	7.97
100271715	'ARHGEF33'	mRNA	0	0.09	0.02	0.19	0.09	0.08
445328	'ARHGEF35'	mRNA	3.25	3.25	2.9	2.54	1.97	1.95
389337	'ARHGEF37'	mRNA	1.62	1.64	1.44	5.52	6.07	5.64
54848	'ARHGEF38'	mRNA	0.02	0.02	0.07	0.02	0.02	0.04
84904	'ARHGEF39'	mRNA	24.53	21.31	21.54	31.57	33.07	30.09
50649	'ARHGEF4'	mRNA	9.77	8.77	9	6.63	5.66	6.49
55701	'ARHGEF40'	mRNA	4.4	5.23	5.04	0.55	0.42	0.58
7984	'ARHGEF5'	mRNA	15.15	12.01	14.55	12.23	11.81	11.21
9459	'ARHGEF6'	mRNA	0.22	0.31	0.12	0.27	0.18	0.3
8874	'ARHGEF7'	mRNA	31	25.17	28.56	33.37	30	27.7
23229	'ARHGEF9'	mRNA	8.92	6.26	7.87	6.58	6.2	5.48
8289	'ARID1A'	mRNA	35.65	26.97	31.48	33.47	28.89	26.41
57492	'ARID1B'	mRNA	17.8	13.21	14.54	18.5	15.55	13.41
196528	'ARID2'	mRNA	20.1	14.75	16.48	16.86	15.75	12.42
1820	'ARID3A'	mRNA	4.01	3.75	3.73	14.75	16.02	14.59
10620	'ARID3B'	mRNA	3.33	3.11	3.1	2.94	2.66	2.47
138715	'ARID3C'	mRNA	0.5	0.44	0.77	0.61	0.54	0.53
5926	'ARID4A'	mRNA	5.49	4.68	4.83	9.31	7.59	7.54
51742	'ARID4B'	mRNA	18.13	14.76	15.54	21.33	17.52	15.65
10865	'ARID5A'	mRNA	2.48	3.71	3.79	14.86	16.89	17.98
84159	'ARID5B'	mRNA	14.12	11.49	11.85	9.47	8.89	7.03
25820	'ARIH1'	mRNA	10.27	8.55	9.41	6.68	6.33	5.84
10425	'ARIH2'	mRNA	71.23	64.94	71.17	75.31	68.89	63.84
400	'ARL1'	mRNA	37.35	35.12	34.58	33.42	31.65	29.6
285598	'ARL10'	mRNA	1.9	1.12	0.76	1.77	0.82	1.16
115761	'ARL11'	mRNA	0.26	0.55	0.54	0.61	0.25	0.41
392509	'ARL13A'	mRNA	0.1	0.05	0.09	0.11	0.1	0.28
200894	'ARL13B'	mRNA	18.82	15.6	17.94	14.13	13.74	11.23
80117	'ARL14'	mRNA	0	0	0	0.09	0	0
120534	'ARL14EP'	mRNA	21.86	20.4	20.64	18.02	16.66	15.27
644100	'ARL14EPL'	mRNA	0.07	0.05	0.17	0.89	0.69	1.35
54622	'ARL15'	mRNA	3.64	3.46	3.08	3.17	3.17	3.08
339231	'ARL16'	mRNA	31.62	29.89	32.48	32.68	37.85	37.59
51326	'ARL17A'	mRNA	16.82	17.13	17.53	19.97	21.76	17.37
100506084	'ARL17B'	mRNA	18.43	6.49	10.55	16.58	17.32	17.58
402	'ARL2'	mRNA	255	280.59	253.97	260.03	255.82	299.18
23568	'ARL2BP'	mRNA	55.24	52.73	54.86	39.92	39.26	38.29
403	'ARL3'	mRNA	11.54	12	12.8	16.41	16.46	15.68
10124	'ARL4A'	mRNA	20.03	20.11	20.48	19.33	19.73	18.19
10123	'ARL4C'	mRNA	1.23	0.8	0.92	0.92	1.01	0.82
379	'ARL4D'	mRNA	24.91	28.21	23.95	21.42	20.51	18.78
26225	'ARL5A'	mRNA	20.87	17.47	18.83	15.43	15.2	14.35
221079	'ARL5B'	mRNA	16.17	12.37	14.52	15.15	15.27	12.06
390790	'ARL5C'	mRNA	0	0	0	0	0.12	0
84100	'ARL6'	mRNA	5.57	4.91	5.63	9.66	9.65	9.39
23204	'ARL6IP1'	mRNA	288.41	273.94	273.53	243.39	228.73	215.93
51329	'ARL6IP4'	mRNA	112.87	129.21	113.75	143.37	142.73	149.25
10550	'ARL6IP5'	mRNA	104.37	100.5	105.56	134.84	122.41	121.42
151188	'ARL6IP6'	mRNA	11.07	9.22	10.09	8.54	8.2	7.77
127829	'ARL8A'	mRNA	64.59	54.29	60.01	45.94	44.03	48.97
55207	'ARL8B'	mRNA	55.49	49.04	52.45	58	57.83	53.97
132946	'ARL9'	mRNA	0	0.13	0.13	0.16	0.14	0.4
55156	'ARMC1'	mRNA	33.05	32.08	32.38	31.43	30.11	29.62
83787	'ARMC10'	mRNA	28.49	28.33	30.93	28.36	27.71	25.07
221481	'ARMC12'	mRNA	0.2	0.09	0.1	0	0.05	0
84071	'ARMC2'	mRNA	2.21	1.23	1.88	1.53	1.3	1.46
55130	'ARMC4'	mRNA	8.69	6.83	6.82	11.09	10.54	9.66
79798	'ARMC5'	mRNA	13.04	14.03	12.61	12.63	11.54	12.84
93436	'ARMC6'	mRNA	72.81	78.51	77.1	54.15	53.68	51.3
79637	'ARMC7'	mRNA	31.41	23.43	25.87	18.81	18.84	16.06
25852	'ARMC8'	mRNA	12.19	10.98	11.86	9.33	8.45	6.58
80210	'ARMC9'	mRNA	18.69	18.11	17.31	10.81	9.67	9.73
9823	'ARMCX2'	mRNA	0.52	0.54	0.33	0	0	0
51566	'ARMCX3'	mRNA	34.75	34.88	32.79	11.38	11.33	10.25
100131755	'ARMCX4'	mRNA	0.03	0.03	0.01	0.86	0.86	0.61
64860	'ARMCX5'	mRNA	17.99	16.54	18.38	11.84	12.38	12.38
100528062	'ARMCX5-GPRASP2'	mRNA	1.4	1.63	1.71	1.35	2.2	1.42
54470	'ARMCX6'	mRNA	36.97	42.08	39.76	10.68	11.37	10.78
339541	'ARMH1'	mRNA	0.06	0	0.24	0.24	0.39	0.1
79591	'ARMH3'	mRNA	17.36	14.6	16.96	17.85	17.29	16.88
145407	'ARMH4'	mRNA	0.19	0.09	0.07	0.27	0.1	0.09
387715	'ARMS2'	mRNA	0	0	0.26	0	0.13	0.13
79624	'ARMT1'	mRNA	23.89	22.6	23.52	19.94	19.43	16.25
405	'ARNT'	mRNA	35.95	28.94	32.66	58.05	56.72	52.18
9915	'ARNT2'	mRNA	4.78	3.8	4.2	46.26	50.1	47.85
406	'ARNTL'	mRNA	8.78	8.22	7.87	18.97	17.94	16.83
56938	'ARNTL2'	mRNA	3.4	2.86	2.89	4.16	3.46	3.28
10552	'ARPC1A'	mRNA	143.8	144.67	145.28	148.93	150.73	147.38
10095	'ARPC1B'	mRNA	136.03	147.89	141.13	119.72	127.39	119.13
10109	'ARPC2'	mRNA	421.58	437.77	425.25	277.93	286.85	282.76
10094	'ARPC3'	mRNA	275.56	301.87	282.59	328.76	320.46	319.56
10093	'ARPC4'	mRNA	178.03	185.79	178.01	174.8	167.99	180.26
100526693	'ARPC4-TTLL3'	mRNA	2.26	1.57	1.11	2	1.29	2.01
10092	'ARPC5'	mRNA	65.02	65.17	64.74	65.28	66.26	61.77
81873	'ARPC5L'	mRNA	78.31	85.1	78.37	56.37	57.04	54.02
348110	'ARPIN'	mRNA	7.69	6.79	7.67	12.71	11.16	10.73
100526783	'ARPIN-AP3S2'	mRNA	5.73	8.31	7.74	10.99	9.85	7.47
10776	'ARPP19'	mRNA	62.61	50.01	54.54	36.79	31.97	32.15
10777	'ARPP21'	mRNA	0.05	0.04	0	0.11	0.05	0.05
408	'ARRB1'	mRNA	12.93	11.6	11.4	9	8.15	9.23
409	'ARRB2'	mRNA	129.83	114.07	121.26	81.2	80.89	86.47
92714	'ARRDC1'	mRNA	47.56	45.66	46.38	41.7	40.98	36.5
27106	'ARRDC2'	mRNA	23.18	21.06	21.01	22.53	23.01	22.4
57561	'ARRDC3'	mRNA	12.33	11.63	10.32	37.36	38.4	33.29
91947	'ARRDC4'	mRNA	2.33	2.26	2	2.01	2.13	2.04
645432	'ARRDC5'	mRNA	24.92	23.28	24.2	0.55	1.07	0.27
410	'ARSA'	mRNA	16.88	17.64	16.32	38.58	39.41	40.17
411	'ARSB'	mRNA	15.98	14.32	15.8	12.73	12.5	12.13
414	'ARSD'	mRNA	2.71	2.91	3.08	2.94	3.01	3.29
416	'ARSF'	mRNA	0.08	0.04	0.09	0.11	0	0.19
22901	'ARSG'	mRNA	5.84	5.19	5.93	11.05	8.63	8.26
340075	'ARSI'	mRNA	0.14	0.03	0.16	0	0	0.03
79642	'ARSJ'	mRNA	6.54	4.72	5.89	7.4	7.43	7.39
153642	'ARSK'	mRNA	7.36	5.4	5.98	5.87	5.55	5.42
415	'ARSL'	mRNA	2.28	2.9	2.15	2.74	3.15	3.84
417	'ART1'	mRNA	0.13	0.04	0.08	0.66	0.32	0.39
419	'ART3'	mRNA	0.26	0.39	0.33	0.34	0.11	0.37
420	'ART4'	mRNA	0.05	0.15	0.1	0.14	0.22	0.07
116969	'ART5'	mRNA	0.12	0.34	0.25	1.01	1.74	1.06
9048	'ARTN'	mRNA	2.51	2.78	2.5	7.59	7.92	9.13
64801	'ARV1'	mRNA	33.86	34.48	34.71	43.63	42.57	38.42
421	'ARVCF'	mRNA	2.42	2.04	2.47	1.05	0.89	1.41
57412	'AS3MT'	mRNA	0.46	0.66	0.38	0.94	0.55	1.13
427	'ASAH1'	mRNA	46.28	43.43	42.18	62.59	58.87	56.09
56624	'ASAH2'	mRNA	2.27	1.23	1.5	0.01	0.17	0.21
653308	'ASAH2B'	mRNA	2.81	2.77	2.6	1.44	1.21	0.96
50807	'ASAP1'	mRNA	43.75	32.74	37.63	31.44	28.84	24.99
8853	'ASAP2'	mRNA	19.81	16.02	17.84	23.68	22.48	17.46
55616	'ASAP3'	mRNA	3.4	2.96	2.83	1.43	1.16	1.05
51665	'ASB1'	mRNA	9.98	8.72	8.55	7.76	7.77	7.33
140456	'ASB11'	mRNA	0.27	0.31	0.45	0.38	0.19	0.11
79754	'ASB13'	mRNA	17.47	20.35	19.03	30.12	29.91	28.45
142686	'ASB14'	mRNA	0.68	0.48	0.57	0.74	0.45	0.81
92591	'ASB16'	mRNA	2.39	2.15	2.33	2.71	2.64	1.78
401036	'ASB18'	mRNA	0.12	0.26	0.04	0.04	0.19	0.09
51676	'ASB2'	mRNA	0	0	0.04	0.14	0.16	0.09
51130	'ASB3'	mRNA	14.4	12.29	17.28	13.79	11.4	11.75
51666	'ASB4'	mRNA	0.02	0.09	0.05	0.11	0.11	0.06
140458	'ASB5'	mRNA	0	0	0	0	0	0.03
140459	'ASB6'	mRNA	35.44	34.95	33.21	27.8	25.67	25.62
140460	'ASB7'	mRNA	8.3	7.01	8.13	7.47	7.36	5.9
140461	'ASB8'	mRNA	22.02	19.49	21.88	17.1	15.26	16.54
140462	'ASB9'	mRNA	11.47	11.27	11.46	11.49	9.7	11.24
51008	'ASCC1'	mRNA	34.39	32.81	35.65	45.23	43.32	41.57
84164	'ASCC2'	mRNA	63.64	52.68	57.22	55.9	50.19	52.42
10973	'ASCC3'	mRNA	41.08	34.05	35.68	36.5	35.3	29.47
429	'ASCL1'	mRNA	0	0	0	0.13	0	0.08
430	'ASCL2'	mRNA	0	0	0.06	0	0	0
56676	'ASCL3'	mRNA	0	0	0	0.18	0	0
647219	'ASCL5'	mRNA	0.08	0	0	0	0	0
110599588	'ASDURF'	mRNA	23.05	4.83	9.63	7.89	13.47	4.27
25842	'ASF1A'	mRNA	33.44	28.13	33.32	19.24	16.08	17.06
55723	'ASF1B'	mRNA	140.67	125.91	144.73	123.91	142.96	137.41
432	'ASGR1'	mRNA	0.48	0.28	0.08	0.24	0.15	0
55870	'ASH1L'	mRNA	29.14	23.26	25.41	32.79	31.62	24.97
9070	'ASH2L'	mRNA	36.45	34.77	33.61	33.28	34.58	32.12
41	'ASIC1'	mRNA	9.32	7.4	8.82	5.25	4.86	5.61
9311	'ASIC3'	mRNA	5.22	4.95	4.19	6.98	7.14	8.31
55515	'ASIC4'	mRNA	0.06	0	0	0.04	0	0
51802	'ASIC5'	mRNA	0.04	0	0	0	0	0
434	'ASIP'	mRNA	0.08	0.36	0.19	0.2	0.19	0
435	'ASL'	mRNA	10.68	14.44	11.15	23.6	25.12	25.74
438	'ASMT'	mRNA	0.2	0	0.25	0.09	0.46	0.26
8623	'ASMTL'	mRNA	24.28	29.63	26.94	20.19	19.57	19.23
440	'ASNS'	mRNA	71.86	78.56	75.59	66.68	66.67	67.49
54529	'ASNSD1'	mRNA	32.81	36.49	36.47	31.06	28.91	27.83
443	'ASPA'	mRNA	0.5	0.35	0.24	0.4	0.31	0.33
554235	'ASPDH'	mRNA	0	0.19	0	0.13	0.13	0.13
444	'ASPH'	mRNA	220.62	204.14	203.22	365.82	352.21	323.57
253982	'ASPHD1'	mRNA	28.48	32.06	27.29	27.18	29.57	31.05
57168	'ASPHD2'	mRNA	0.23	0.24	0.24	0	0	0
259266	'ASPM'	mRNA	45.14	30.22	36.63	35.05	27.93	22.44
54829	'ASPN'	mRNA	0.05	0	0	0.05	0	0
151516	'ASPRV1'	mRNA	0.24	0.22	0.28	0.8	1.35	1.08
79058	'ASPSCR1'	mRNA	43.29	51.44	44.04	45.39	48.5	49.3
80150	'ASRGL1'	mRNA	25.01	31.5	28.14	12.95	15.61	13.8
445	'ASS1'	mRNA	420.41	407.83	416.91	248.86	239.95	246.59
28990	'ASTE1'	mRNA	7.43	5.65	5.95	4.23	3.71	4.12
431705	'ASTL'	mRNA	0.22	0.14	0.26	0.04	0.09	0.32
460	'ASTN1'	mRNA	0.05	0	0.01	0.02	0.01	0.03
23245	'ASTN2'	mRNA	22.32	16.23	19.08	18.91	17.17	14.93
171023	'ASXL1'	mRNA	55.3	50.6	52.79	52.85	49.2	44.28
55252	'ASXL2'	mRNA	13.12	9.53	11.26	13.37	13.38	9.74
80816	'ASXL3'	mRNA	0.11	0.03	0.07	0.08	0.09	0.04
136991	'ASZ1'	mRNA	0.12	0.34	0.3	0.06	0	0
84896	'ATAD1'	mRNA	50.63	40.61	46.03	36.6	31.57	31.66
29028	'ATAD2'	mRNA	51.37	41.08	46.34	47.88	41.77	36.49
54454	'ATAD2B'	mRNA	5.72	4.12	5.4	5.62	5.22	4.35
55210	'ATAD3A'	mRNA	151.63	164.83	150.66	113.73	106.81	104.63
83858	'ATAD3B'	mRNA	99.3	107.23	98.34	62.18	56.07	50.91
219293	'ATAD3C'	mRNA	0.96	0.5	0.86	1.67	1.26	1.82
79915	'ATAD5'	mRNA	6.34	5.19	6.21	7.2	7.61	6.01
79969	'ATAT1'	mRNA	20.63	14.71	15.77	20.54	19.21	21.75
85300	'ATCAY'	mRNA	1.09	1.04	1.15	0.64	0.87	0.76
11101	'ATE1'	mRNA	18.28	15.78	18.46	18.17	18.24	15.92
466	'ATF1'	mRNA	56.52	52.37	54.5	46.52	42.97	38.63
1386	'ATF2'	mRNA	27.23	20.31	24.55	19.78	19.14	17.74
467	'ATF3'	mRNA	12.34	13.3	13.67	9.57	11.17	8.48
468	'ATF4'	mRNA	497.9	493.83	489.06	584.96	561.42	577.53
22809	'ATF5'	mRNA	57.88	57.31	59.96	34.94	32.5	35.22
22926	'ATF6'	mRNA	55.34	48.63	48.57	41.37	41.57	35.83
1388	'ATF6B'	mRNA	78.55	66.74	73.48	69.8	62.76	63.19
11016	'ATF7'	mRNA	33.78	29.83	32.62	30.44	28.29	28.23
55729	'ATF7IP'	mRNA	20.2	13.73	17.49	7.98	5.98	5.55
80063	'ATF7IP2'	mRNA	1.98	2.39	1.67	0.8	1.04	0.67
114108587	'ATF7-NPFF'	mRNA	1.05	0.54	0	1.48	0	0
83734	'ATG10'	mRNA	5.88	7.49	6.9	10.63	9.54	8.41
60673	'ATG101'	mRNA	90.29	104.14	92.21	56.61	57.69	58.31
9140	'ATG12'	mRNA	16.65	15.18	15.56	19.6	18.2	18.59
9776	'ATG13'	mRNA	35.22	33.93	36.18	36.75	38.74	34.32
22863	'ATG14'	mRNA	11.08	9.08	10.73	15.64	13.84	12.96
55054	'ATG16L1'	mRNA	23.02	22.05	22.14	17.46	17.14	15.6
89849	'ATG16L2'	mRNA	1.93	2.58	2.32	5.89	4.56	4.25
23130	'ATG2A'	mRNA	16.73	14.28	16.37	16.74	17.14	15.75
55102	'ATG2B'	mRNA	4.83	3.3	4.22	4.35	4.05	3.32
64422	'ATG3'	mRNA	90.66	89	86.03	54.78	56.14	56.89
115201	'ATG4A'	mRNA	20.43	19.06	19.49	16.46	14.84	14.67
23192	'ATG4B'	mRNA	54.75	51.83	52.83	37.64	37.08	36.12
84938	'ATG4C'	mRNA	10.24	9.71	10.9	11.78	9.64	9.59
84971	'ATG4D'	mRNA	27.8	29.05	28.81	29.54	32.27	29.59
9474	'ATG5'	mRNA	36.59	39.62	37.14	51.77	48.88	47.55
10533	'ATG7'	mRNA	13.61	13.44	14.28	16.57	15.62	15.12
79065	'ATG9A'	mRNA	84.41	72.78	74.89	101.84	106.99	102.88
285973	'ATG9B'	mRNA	0	0	0.03	0.03	0.05	0
471	'ATIC'	mRNA	143.63	154.46	148.68	174.85	167.7	165.57
51062	'ATL1'	mRNA	9.98	11.38	10.72	8.51	8.34	9.05
64225	'ATL2'	mRNA	23.2	21.28	22.77	20.99	21.35	18.27
25923	'ATL3'	mRNA	28.87	26.3	27.34	28.34	27.4	27.29
472	'ATM'	mRNA	8.16	6.32	7.86	9.99	7.11	5.67
23300	'ATMIN'	mRNA	36.63	31.93	32.16	33.04	32.1	31.13
1822	'ATN1'	mRNA	252.69	181.94	225.73	88.82	77.17	82.21
474	'ATOH1'	mRNA	0.24	0.04	0.09	0.15	0	0.05
220202	'ATOH7'	mRNA	0.21	0.13	0.14	0.58	0.77	0.48
84913	'ATOH8'	mRNA	8.36	7.95	7.39	0.78	0.38	0.26
475	'ATOX1'	mRNA	118.53	131.15	133.12	129.37	123.54	143.17
57194	'ATP10A'	mRNA	0	0	0	0	0.03	0
23120	'ATP10B'	mRNA	0.34	0.23	0.2	0.47	0.34	0.45
57205	'ATP10D'	mRNA	8.54	6.9	8	9.59	8.81	7.31
23250	'ATP11A'	mRNA	67.81	47.73	61.92	33.82	30.85	24.46
23200	'ATP11B'	mRNA	9.69	7.8	9.43	9.4	9.26	8.13
286410	'ATP11C'	mRNA	18.68	14.22	16.06	20.81	17.35	14.56
479	'ATP12A'	mRNA	0.03	0	0	0	0	0.03
57130	'ATP13A1'	mRNA	65.68	59.79	65.81	63.74	59.94	61.02
23400	'ATP13A2'	mRNA	26.83	25.24	27.63	30.66	32.65	30.54
79572	'ATP13A3'	mRNA	38.28	31.12	34.52	24.19	22.21	18.59
84239	'ATP13A4'	mRNA	0.05	0.05	0.06	0.02	0.05	0.08
476	'ATP1A1'	mRNA	319.06	286.22	315.38	374.34	338.91	343.56
477	'ATP1A2'	mRNA	0.02	0.04	0	0.1	0.07	0.12
478	'ATP1A3'	mRNA	0.06	0.14	0.09	0.25	0.18	0.23
481	'ATP1B1'	mRNA	285.44	242.14	268.28	352.88	306.19	324.96
482	'ATP1B2'	mRNA	0.96	0.74	1.35	1.11	0.65	0.79
483	'ATP1B3'	mRNA	547.74	574.46	551.13	279.17	259.36	256.74
23439	'ATP1B4'	mRNA	0.2	0.27	0.27	0.42	0.17	0.12
91419	'ATP23'	mRNA	9.39	9.72	9.88	12.64	12.26	10.31
487	'ATP2A1'	mRNA	0.48	0.42	0.42	0.44	0.31	0.24
488	'ATP2A2'	mRNA	149.63	122.3	141.87	138.92	125.42	107.55
489	'ATP2A3'	mRNA	1.03	0.77	0.91	1.23	1.09	1.23
490	'ATP2B1'	mRNA	43.67	38.35	38.96	51.83	47.28	40.73
491	'ATP2B2'	mRNA	0	0	0	0	0.02	0
492	'ATP2B3'	mRNA	0	0	0	0.07	0.02	0.02
493	'ATP2B4'	mRNA	17.84	13.09	15.32	30.03	27.89	23.12
27032	'ATP2C1'	mRNA	35.71	30.79	32.78	33.55	34.73	34.18
9914	'ATP2C2'	mRNA	0.36	0.32	0.15	0.49	0.65	0.68
495	'ATP4A'	mRNA	0.03	0	0	0	0	0
496	'ATP4B'	mRNA	0	0.07	0.07	0.07	0	0
498	'ATP5F1A'	mRNA	494.53	535.04	502.69	505.21	526.84	506.9
506	'ATP5F1B'	mRNA	1459.85	1474.95	1523.24	1574.14	1601.45	1555.91
509	'ATP5F1C'	mRNA	322.2	331.3	337.19	319.01	331.04	339.46
513	'ATP5F1D'	mRNA	264.19	328.56	300.42	267.23	293.88	308.59
514	'ATP5F1E'	mRNA	74.4	75.43	76.37	50.87	57.9	56.52
93974	'ATP5IF1'	mRNA	448.95	487.58	469.99	664.35	678.63	650.74
516	'ATP5MC1'	mRNA	452.42	497.3	468.96	452.4	488.81	505.71
517	'ATP5MC2'	mRNA	1112.92	1067.46	1150.92	956.92	992.23	1056.64
518	'ATP5MC3'	mRNA	116.05	127.82	127.65	85.72	91.68	91.41
84833	'ATP5MD'	mRNA	258.21	282.97	268.41	255.24	279.92	284.66
521	'ATP5ME'	mRNA	152.75	199.05	183.22	274.54	301.86	320.5
9551	'ATP5MF'	mRNA	698.22	689.7	752.26	629.58	735.74	742.76
100526740	'ATP5MF-PTCD1'	mRNA	0.39	5.49	7.77	0	8.44	4.51
10632	'ATP5MG'	mRNA	248.08	273.58	250.2	261.07	292.46	273.84
267020	'ATP5MGL'	mRNA	0.65	0.95	0.58	0	0.31	0.31
9556	'ATP5MPL'	mRNA	205.86	268.71	240.71	183.41	201.33	193.19
515	'ATP5PB'	mRNA	121.05	117.09	119.98	116.69	108.51	105.99
10476	'ATP5PD'	mRNA	332.04	403.85	371.71	464.3	493.04	513.69
522	'ATP5PF'	mRNA	261.03	252.76	262.12	188.19	182.66	203.7
539	'ATP5PO'	mRNA	309.71	364.42	311.74	275.74	275.33	311.68
537	'ATP6AP1'	mRNA	240.33	213.99	234.66	227.11	226.61	233.92
92270	'ATP6AP1L'	mRNA	1.7	1.52	1.29	1.91	1.44	1.72
10159	'ATP6AP2'	mRNA	112.25	113.26	114.04	130.03	135.7	124.29
535	'ATP6V0A1'	mRNA	45.41	38.24	41.07	54.53	52.61	51.74
23545	'ATP6V0A2'	mRNA	17.7	12.53	14.2	17.79	15.57	11.68
50617	'ATP6V0A4'	mRNA	5.08	3.97	4.37	3.27	3.69	3.39
533	'ATP6V0B'	mRNA	211.38	239.6	242.53	231.65	238.26	245.36
527	'ATP6V0C'	mRNA	651.61	530.13	634.21	667.93	654.01	697.63
9114	'ATP6V0D1'	mRNA	129.41	126.07	128.38	124.9	126.61	131.1
245972	'ATP6V0D2'	mRNA	0.32	0.12	0.31	0.49	0.28	0.22
8992	'ATP6V0E1'	mRNA	198.24	191.96	195.51	154.29	150.94	167.85
155066	'ATP6V0E2'	mRNA	19.2	20.65	17.97	7.06	6.12	6.94
523	'ATP6V1A'	mRNA	41.22	34.06	36.06	30.39	28.64	24.53
525	'ATP6V1B1'	mRNA	0.06	0	0.05	0	0	0
526	'ATP6V1B2'	mRNA	49.73	45.55	50.46	36.44	36.71	33.18
528	'ATP6V1C1'	mRNA	24.67	23.54	22.98	18.3	18.21	16.94
245973	'ATP6V1C2'	mRNA	1.21	0.65	0.84	0.84	0.97	0.72
51382	'ATP6V1D'	mRNA	80.54	79.85	80.71	92.4	91.75	88.67
529	'ATP6V1E1'	mRNA	193.2	191.98	188.34	149.02	143.58	148.25
90423	'ATP6V1E2'	mRNA	4.22	4.26	4.47	6.6	5.36	5.35
9296	'ATP6V1F'	mRNA	283.34	295.01	285.78	261.78	284.84	302.99
100130705	'ATP6V1FNB'	mRNA	0.32	0.35	0.39	0.72	0.48	0.52
9550	'ATP6V1G1'	mRNA	226.4	219.02	222.1	153.97	147.18	146.34
534	'ATP6V1G2'	mRNA	1.19	1.38	1.59	2.57	2.42	3.04
51606	'ATP6V1H'	mRNA	39.74	40.33	39.47	37.56	36.09	35.11
538	'ATP7A'	mRNA	7.35	5.33	6.41	12.9	12.34	9.93
540	'ATP7B'	mRNA	2.84	2.76	2.84	2.05	1.54	1.14
10396	'ATP8A1'	mRNA	0.55	0.33	0.4	0.67	0.59	0.66
51761	'ATP8A2'	mRNA	2.05	1.62	1.42	0.23	0.18	0.13
5205	'ATP8B1'	mRNA	1.88	2.01	2.02	1.02	0.78	0.73
57198	'ATP8B2'	mRNA	4.4	3.66	3.73	0.36	0.26	0.31
148229	'ATP8B3'	mRNA	2.46	1.61	1.94	2.77	2.64	2.12
79895	'ATP8B4'	mRNA	0.79	0.47	0.61	0.76	0.59	0.77
10079	'ATP9A'	mRNA	11.22	9.39	11.16	11.06	9.5	9.38
374868	'ATP9B'	mRNA	2.19	1.66	2.08	2.96	2.4	2.31
64756	'ATPAF1'	mRNA	50.71	53.35	52.59	60.79	58.71	61.01
91647	'ATPAF2'	mRNA	24.73	26.75	26.19	24.42	29.96	28.85
134145	'ATPSCKMT'	mRNA	15.98	17.18	15.28	10.68	11.61	9.84
545	'ATR'	mRNA	11.68	8.51	10.04	6.16	6.09	4.95
51374	'ATRAID'	mRNA	213.16	220.94	223.77	243.97	250.58	252.69
84126	'ATRIP'	mRNA	16.73	19.05	17	19.96	16.15	16.66
8455	'ATRN'	mRNA	27.71	24.7	27.7	44.11	41.48	36.79
26033	'ATRNL1'	mRNA	1.13	0.9	0.86	0.32	0.34	0.12
546	'ATRX'	mRNA	25.08	20.99	21.21	14.51	13.23	11.26
6310	'ATXN1'	mRNA	2.85	2.36	2.62	3.68	3.35	3.22
25814	'ATXN10'	mRNA	84.47	86.27	82.99	59.81	56.24	53.66
342371	'ATXN1L'	mRNA	14.8	11.23	13.29	15.62	15.24	12.44
6311	'ATXN2'	mRNA	51.03	36.97	44.72	44.22	39.19	37.99
11273	'ATXN2L'	mRNA	177.02	136.13	168.86	136.26	116.36	115.82
4287	'ATXN3'	mRNA	3.2	3.2	3.23	4.44	4.79	4.31
6314	'ATXN7'	mRNA	7.1	5.3	6.76	8.39	7.56	6.51
222255	'ATXN7L1'	mRNA	4.43	2.85	2.64	3.19	2.74	2.57
127002	'ATXN7L2'	mRNA	11.09	8.3	10.55	8.73	7	7.44
56970	'ATXN7L3'	mRNA	40.27	36.73	40.08	39.96	37.03	35.74
552889	'ATXN7L3B'	mRNA	19.44	17.6	17.47	22.02	21.21	19.22
549	'AUH'	mRNA	8.14	7.79	7.36	14.78	13.25	12.65
79000	'AUNIP'	mRNA	21.74	18.93	18.41	14.43	15.96	13.81
550	'AUP1'	mRNA	269.21	256.52	255.11	240.32	231.94	240.24
6790	'AURKA'	mRNA	209.39	196.49	202.5	126.15	126.86	114.72
54998	'AURKAIP1'	mRNA	298.61	361.32	330.52	303.34	312.87	318.09
9212	'AURKB'	mRNA	211.38	225.24	219.48	133.37	125.75	133.19
6795	'AURKC'	mRNA	0.2	0.09	0.38	0.51	0.42	0.38
26053	'AUTS2'	mRNA	0.07	0.05	0.08	0	0	0
57099	'AVEN'	mRNA	24.04	22.18	19.25	8.33	7.65	6.26
10677	'AVIL'	mRNA	0.57	0.49	0.35	1	0.7	1.12
23080	'AVL9'	mRNA	9.88	8.21	8.23	11.97	11.23	9.66
60370	'AVPI1'	mRNA	318.59	301.41	321.65	422.61	476.95	459.87
552	'AVPR1A'	mRNA	0.05	0.08	0.06	0.09	0.04	0.07
553	'AVPR1B'	mRNA	0.02	0	0	0	0	0
554	'AVPR2'	mRNA	0.66	0.22	0.81	1.1	1.07	1.04
126859	'AXDND1'	mRNA	0	0.09	0.15	0.04	0.13	0.04
8312	'AXIN1'	mRNA	45.95	43.31	45.12	35.43	35.47	35.04
8313	'AXIN2'	mRNA	0.71	0.54	0.8	0.05	0.08	0.12
558	'AXL'	mRNA	52.49	43.99	48.83	90.1	87.47	81.02
563	'AZGP1'	mRNA	0	0	0	0.09	0	0
64343	'AZI2'	mRNA	33.58	28.39	29.8	65.73	59.75	57.48
51582	'AZIN1'	mRNA	60.31	51.16	54.62	48.09	42.09	37.69
113451	'AZIN2'	mRNA	1.13	0.76	0.76	0.41	0.65	0.67
566	'AZU1'	mRNA	0	0.11	0	0	0	0
567	'B2M'	mRNA	1001.36	985.01	1009.97	831.63	881.24	852.26
8706	'B3GALNT1'	mRNA	0	0	0	0.03	0.06	0.03
148789	'B3GALNT2'	mRNA	21.96	18.86	21.56	26.23	24.61	22.37
8708	'B3GALT1'	mRNA	0.11	0	0	0	0	0
8707	'B3GALT2'	mRNA	0.03	0	0.03	0.03	0.03	0
8705	'B3GALT4'	mRNA	2.06	2.31	2.67	5.7	5.28	5.47
10317	'B3GALT5'	mRNA	0.01	0.02	0.01	0	0.01	0
126792	'B3GALT6'	mRNA	31.4	38.16	34.69	64.54	61	60.87
27087	'B3GAT1'	mRNA	0	0	0	0	0	0.11
135152	'B3GAT2'	mRNA	0.18	0.1	0.05	0.14	0.21	0.16
26229	'B3GAT3'	mRNA	67.9	64.17	57.47	88.47	86.06	89.07
145173	'B3GLCT'	mRNA	10.77	9.3	9.69	4.97	4.62	4.37
10678	'B3GNT2'	mRNA	23.65	22.2	22.16	21.62	19.49	18.26
10331	'B3GNT3'	mRNA	0.48	0.57	0.42	3.76	2.75	3.32
79369	'B3GNT4'	mRNA	0.81	1.41	1	3.61	4.93	5
84002	'B3GNT5'	mRNA	0.22	0.26	0.14	1.16	0.96	0.99
192134	'B3GNT6'	mRNA	0.39	0.11	0.15	0.33	0.52	0.19
93010	'B3GNT7'	mRNA	0.44	0.16	0.32	0.55	0.42	0.72
374907	'B3GNT8'	mRNA	0.06	0.1	0.11	0.27	0.07	0.05
84752	'B3GNT9'	mRNA	28.24	25.68	29.02	29.75	32.51	32.88
146712	'B3GNTL1'	mRNA	5.01	6.96	6.1	5.92	7	6.58
2583	'B4GALNT1'	mRNA	8.19	7.16	9.45	0.69	0.61	0.74
124872	'B4GALNT2'	mRNA	1.48	0.87	1.2	1.84	1.38	1.64
283358	'B4GALNT3'	mRNA	0.04	0.05	0.07	0.02	0.02	0.07
338707	'B4GALNT4'	mRNA	15.65	17.64	15.21	14.98	13.82	14.55
2683	'B4GALT1'	mRNA	233.35	195.71	217.12	265.81	235.17	221.34
8704	'B4GALT2'	mRNA	95.64	102.59	98.63	119.13	122.69	114.14
8703	'B4GALT3'	mRNA	61.44	68.94	64.4	55.53	52.33	54.6
8702	'B4GALT4'	mRNA	25.68	25.44	23.7	30.27	29.13	26.12
9334	'B4GALT5'	mRNA	38.02	28.1	33.89	33.84	31.48	28.28
9331	'B4GALT6'	mRNA	2.48	2.51	2.37	1.28	1.03	0.94
11285	'B4GALT7'	mRNA	32.39	32.55	34.77	50.2	57.11	53.86
11041	'B4GAT1'	mRNA	41.66	41.86	40.94	21.87	23.37	21.3
27077	'B9D1'	mRNA	50.53	54.88	52	37.49	38.65	40.43
80776	'B9D2'	mRNA	7.92	11.24	11.61	10.35	10.16	10.62
79870	'BAALC'	mRNA	0	0.03	0	0	0	0
570	'BAAT'	mRNA	0.21	0.19	0.09	0.19	0.18	0.15
29086	'BABAM1'	mRNA	165.46	181.38	172.35	160.6	171.55	168.55
9577	'BABAM2'	mRNA	58.28	58.74	61.54	72.66	64.46	71.23
23621	'BACE1'	mRNA	17.21	14.53	16.11	30.76	26.95	26.44
25825	'BACE2'	mRNA	415.69	356.05	400.18	204.95	198.9	191.77
571	'BACH1'	mRNA	13.71	12.34	13.46	13.43	14.57	12.15
60468	'BACH2'	mRNA	0.01	0.01	0.03	0.08	0.06	0.08
572	'BAD'	mRNA	63.56	87.56	64.54	94.11	94.18	99.35
573	'BAG1'	mRNA	71.93	83.16	79.32	80.05	73.42	75.63
9532	'BAG2'	mRNA	99.18	88.53	99.06	51.66	48.38	43.97
9531	'BAG3'	mRNA	137.86	115.09	137.09	129.63	118.33	119.89
9530	'BAG4'	mRNA	17.16	13.65	14.72	16.12	13.16	12.59
9529	'BAG5'	mRNA	21.7	18.19	19.31	21.63	19.96	19.03
7917	'BAG6'	mRNA	296.25	249.07	288.08	278.4	261.48	255.55
85319	'BAGE2'	mRNA	0.99	0.31	0.63	0	0.16	0.24
85316	'BAGE5'	mRNA	0.29	0.13	0.17	0	0.1	0.11
57597	'BAHCC1'	mRNA	9.98	6.91	8.37	3.33	2.6	2.27
22893	'BAHD1'	mRNA	15.53	13.38	14.05	12.39	11.09	11.1
10458	'BAIAP2'	mRNA	33.82	31.79	34.59	28.19	28.43	26.16
55971	'BAIAP2L1'	mRNA	46.97	47.64	46.78	23.78	20.97	21.79
80115	'BAIAP2L2'	mRNA	0.21	0	0.41	0.45	0.28	0.34
8938	'BAIAP3'	mRNA	0.31	0.44	0.44	2.71	2.18	2.72
578	'BAK1'	mRNA	52.52	54.88	55.37	37.99	38.83	36.12
25805	'BAMBI'	mRNA	18.39	17.72	16.74	15.43	14.53	14.19
8815	'BANF1'	mRNA	719.03	679.82	645.22	593.72	585.56	658.39
55024	'BANK1'	mRNA	0.03	0.03	0.1	0.04	0.07	0.1
54971	'BANP'	mRNA	24.41	21.36	22.2	26.67	25.02	24.04
8314	'BAP1'	mRNA	59.89	56.4	61.42	56.53	56.76	56.39
580	'BARD1'	mRNA	6.73	5.85	6.45	8.19	7.94	6.88
56033	'BARX1'	mRNA	0	0.13	0.14	0.15	0.14	0
8538	'BARX2'	mRNA	0	0	0	0	0.07	0.06
10409	'BASP1'	mRNA	1187.12	1011.83	1157.14	819.79	771.47	781.73
116071	'BATF2'	mRNA	0.05	0.15	0.21	0.11	0.15	0.11
55509	'BATF3'	mRNA	3.46	4.86	5.04	6.64	6.03	8.51
581	'BAX'	mRNA	124.52	136.63	119.02	142.03	144.99	150.49
11177	'BAZ1A'	mRNA	46.11	41.92	39.78	42.86	36.53	35.1
9031	'BAZ1B'	mRNA	82.27	67.02	73.85	57.6	54.87	48.19
11176	'BAZ2A'	mRNA	55.12	40.09	48.09	55.9	51.25	43.37
29994	'BAZ2B'	mRNA	3.93	3.21	3.25	4.08	3.6	3.02
27113	'BBC3'	mRNA	7.98	8.76	7.86	7.18	8.6	7.23
92482	'BBIP1'	mRNA	13.47	10.33	13.46	11.48	11.38	14.1
80127	'BBOF1'	mRNA	2.36	2.55	3.32	3.95	3.45	3.83
582	'BBS1'	mRNA	8.58	7	8.31	13.28	12.85	13.19
79738	'BBS10'	mRNA	8.35	6.45	7.84	9.34	8.27	7.39
166379	'BBS12'	mRNA	1.66	1.32	1.45	1.83	1.97	1.21
583	'BBS2'	mRNA	16.96	15.42	17.55	36.45	34.01	33.88
585	'BBS4'	mRNA	10.66	9.21	9.26	10.89	10.46	10.34
129880	'BBS5'	mRNA	12.37	13.5	12.81	19.58	19.86	20.14
55212	'BBS7'	mRNA	7.27	7.43	7.46	10.58	11.37	8.66
27241	'BBS9'	mRNA	4.46	4.22	3.27	4.98	4.93	4.42
56987	'BBX'	mRNA	33.62	24.72	26.11	28.47	24.94	20.6
4059	'BCAM'	mRNA	42.56	40.33	41.98	3.56	3.41	3.01
63827	'BCAN'	mRNA	2.5	2.43	2.31	1.05	0.92	1.05
55973	'BCAP29'	mRNA	21.12	17.1	18.85	22.9	19.97	21.03
10134	'BCAP31'	mRNA	263.54	273.15	261.82	295.28	305.36	314.1
9564	'BCAR1'	mRNA	65.22	66.05	64.92	58.56	58.95	56.05
8412	'BCAR3'	mRNA	52.4	46.88	48.76	65.65	56.18	54.46
8537	'BCAS1'	mRNA	0.32	0.29	0.27	0.26	0.46	0.27
10286	'BCAS2'	mRNA	70.26	64.6	61.86	58.88	59.47	59.64
54828	'BCAS3'	mRNA	6.57	5.28	6.73	10.03	7.51	7.32
55653	'BCAS4'	mRNA	9.09	10.68	10.59	3.38	2.77	3.39
586	'BCAT1'	mRNA	44.04	38.85	40.96	38.27	36.09	30.86
587	'BCAT2'	mRNA	53.02	56.75	53.29	51.18	50.65	53.99
56647	'BCCIP'	mRNA	110.65	107.69	105.05	113.27	105.78	103.99
144233	'BCDIN3D'	mRNA	6	4.85	5.57	4.35	4.42	4.35
590	'BCHE'	mRNA	0.04	0.04	0	0	0.04	0.13
593	'BCKDHA'	mRNA	36.47	36.47	38.76	62.99	65.73	64.7
594	'BCKDHB'	mRNA	12.48	8.35	9.43	14.63	15.49	13.41
10295	'BCKDK'	mRNA	82.3	85.05	86.95	143.23	153.94	151.09
8915	'BCL10'	mRNA	13.14	11.59	13.91	18.57	18.65	18.11
53335	'BCL11A'	mRNA	0	0	0.02	0.03	0.03	0.03
64919	'BCL11B'	mRNA	0	0	0.01	0	0	0
596	'BCL2'	mRNA	7.59	5.45	5.96	2.97	2.63	2.92
597	'BCL2A1'	mRNA	2.84	3.26	3.57	2.18	2.67	2.74
598	'BCL2L1'	mRNA	68.23	61.58	67.62	77.9	68.61	72.41
10017	'BCL2L10'	mRNA	0	0	0	0	0.17	0
10018	'BCL2L11'	mRNA	6.74	4.48	7.17	7.66	7.61	6.02
83596	'BCL2L12'	mRNA	63.41	70.27	64.76	54.97	57.87	50.69
23786	'BCL2L13'	mRNA	34.92	30.12	34.72	35.04	32.65	33.55
79370	'BCL2L14'	mRNA	0.06	0	0.08	0	0	0
440603	'BCL2L15'	mRNA	0.39	0.24	0.43	0.22	0.51	0.45
599	'BCL2L2'	mRNA	16.12	15.97	15.52	16.62	15.19	14.36
100529063	'BCL2L2-PABPN1'	mRNA	16.32	10.41	13.68	20.9	28.36	25.64
602	'BCL3'	mRNA	56.42	48.75	53.36	117.8	95.39	110.08
604	'BCL6'	mRNA	21.03	15.09	17.72	17.81	17.44	17.96
255877	'BCL6B'	mRNA	0	0	0.03	0	0	0
605	'BCL7A'	mRNA	12.5	10.29	10.52	10.44	9.81	8.82
9275	'BCL7B'	mRNA	88.01	87.2	89.98	90.06	92.63	91.4
9274	'BCL7C'	mRNA	122.3	165.64	148.75	123.52	139.66	141.33
607	'BCL9'	mRNA	20.36	14.13	17.41	12.03	10.63	10.02
283149	'BCL9L'	mRNA	97.73	71.47	89.93	141.5	128.67	116.03
9774	'BCLAF1'	mRNA	93.69	79.23	81.67	80.75	70.32	63.51
256643	'BCLAF3'	mRNA	2.38	2.21	1.89	2.15	2.76	1.83
53630	'BCO1'	mRNA	0	0.06	0	0	0	0
83875	'BCO2'	mRNA	0.27	0.44	0.43	0.36	0.34	0.44
54880	'BCOR'	mRNA	34.78	27.41	30.13	44.07	40.51	34.36
63035	'BCORL1'	mRNA	9.85	7.42	9.49	6.3	6.4	5.41
613	'BCR'	mRNA	22.95	22.37	22.87	16.82	16.12	13.99
617	'BCS1L'	mRNA	60.97	65.78	57.26	29.39	30.93	33.86
622	'BDH1'	mRNA	19.71	17.86	16.33	11.28	10.31	10.71
56898	'BDH2'	mRNA	8.02	5.98	5.83	13.41	13.17	12.49
623	'BDKRB1'	mRNA	0.25	0.3	0.4	0	0	0.16
624	'BDKRB2'	mRNA	0.68	0.81	0.68	0	0.02	0.02
627	'BDNF'	mRNA	14.79	14.2	15.07	15.7	14.37	14.36
55814	'BDP1'	mRNA	13.97	10.49	11.52	12.16	11.38	8.72
146227	'BEAN1'	mRNA	0.16	0.17	0.29	0.13	0.07	0.07
8678	'BECN1'	mRNA	45.98	47.39	45.65	46.74	45.77	44.78
57596	'BEGAIN'	mRNA	67.13	71.61	66.88	90.38	88.65	92.2
139105	'BEND2'	mRNA	0.5	0.2	0.23	0.4	0.21	0.12
57673	'BEND3'	mRNA	5.68	4.83	5.87	5.17	4.62	4.1
389206	'BEND4'	mRNA	0	0	0	0.01	0	0
79656	'BEND5'	mRNA	0	0	0	0.14	0	0.06
221336	'BEND6'	mRNA	2.57	2.66	2.53	8.56	8.94	7.77
222389	'BEND7'	mRNA	0.16	0.06	0	0	0	0.04
7439	'BEST1'	mRNA	1.97	2.65	2.27	3.72	3.58	3.89
54831	'BEST2'	mRNA	0.05	0.05	0.05	0	0	0.2
144453	'BEST3'	mRNA	4.03	3.32	3.85	4.82	5.74	5.06
266675	'BEST4'	mRNA	0.46	0.21	0.25	0.6	0.54	0.84
10282	'BET1'	mRNA	32.57	33.89	31.89	26.87	29.57	32.6
51272	'BET1L'	mRNA	46.84	38.4	43.9	56.15	53.51	54.07
84707	'BEX2'	mRNA	0.78	1.2	0.66	0.2	0.27	0.13
27018	'BEX3'	mRNA	499.54	560.85	524.54	247.88	248.6	252.79
56271	'BEX4'	mRNA	0	0	0.08	0	0	0.09
51283	'BFAR'	mRNA	56.49	46.01	52.49	53.86	50.98	47.99
631	'BFSP1'	mRNA	5.77	5.18	5.87	9.13	6.61	8.25
8419	'BFSP2'	mRNA	0.1	0.09	0	0	0	0
632	'BGLAP'	mRNA	0	1.54	0	0	4.01	2.73
633	'BGN'	mRNA	0.16	0.13	0.05	0.19	0.14	0.37
80823	'BHLHB9'	mRNA	0.61	0.44	0.46	0.91	0.04	0.27
8553	'BHLHE40'	mRNA	72.76	72.32	73.88	363.89	390.74	373.52
79365	'BHLHE41'	mRNA	2.39	2.53	2.69	3.47	3.95	3.73
388553	'BHMG1'	mRNA	0.09	0.2	0.13	0.13	0.04	0.04
635	'BHMT'	mRNA	0.04	0	0	0	0	0
23743	'BHMT2'	mRNA	0.86	0.96	0.72	0.73	0.7	0.72
80114	'BICC1'	mRNA	25.61	18.85	20.39	29.8	27.77	23.08
636	'BICD1'	mRNA	12.96	10.53	10.87	7.81	7.21	5.69
23299	'BICD2'	mRNA	28.5	25.31	27.3	30.21	29.31	24.98
92558	'BICDL1'	mRNA	0.57	0.54	0.65	0.22	0.12	0.16
146439	'BICDL2'	mRNA	0	0.05	0	0	0	0
29998	'BICRA'	mRNA	14.32	11.13	12.52	12.91	11.61	10.3
23506	'BICRAL'	mRNA	7.82	6.23	7.39	8.26	7.05	6.45
637	'BID'	mRNA	39.43	36.17	39.87	29.28	29.47	29
638	'BIK'	mRNA	2.99	3.6	3.34	15.16	14.93	17.85
274	'BIN1'	mRNA	118.79	127.91	120.36	70.86	64.39	66.1
55909	'BIN3'	mRNA	15.25	13.9	12.03	13.17	13.58	10.78
329	'BIRC2'	mRNA	32.72	31.96	33.4	34.86	35.11	34.68
330	'BIRC3'	mRNA	21.2	20.87	19.77	13.16	11.39	9.85
332	'BIRC5'	mRNA	129.02	135.24	128.12	94.33	91.91	90.25
57448	'BIRC6'	mRNA	16	9.9	13.07	15.61	12.95	10.58
79444	'BIRC7'	mRNA	0.08	0.23	0.24	3.13	3.09	3.58
54841	'BIVM'	mRNA	10.77	11.42	11.67	14.92	14.28	14.54
100533467	'BIVM-ERCC5'	mRNA	7.59	7.41	7.13	11.47	8.08	7.97
10904	'BLCAP'	mRNA	74.83	68.69	74.9	61.56	61.03	60.82
414899	'BLID'	mRNA	0	0.12	0	0	0	0
640	'BLK'	mRNA	0	0	0	0.05	0	0
641	'BLM'	mRNA	18.94	17.69	15.67	16.28	13.36	13.44
642	'BLMH'	mRNA	75.74	88.87	80.9	68.26	67.17	61.97
29760	'BLNK'	mRNA	1.25	1.1	1.01	1.52	1.82	1.05
2647	'BLOC1S1'	mRNA	95.14	117.79	107.14	94.99	101.47	112.51
282991	'BLOC1S2'	mRNA	28.54	30.75	31.83	31.32	30.3	24.49
388552	'BLOC1S3'	mRNA	15.74	14.08	13.26	12.61	11.79	11.99
55330	'BLOC1S4'	mRNA	11.02	11.62	12.66	29.17	29.69	27
63915	'BLOC1S5'	mRNA	14.66	12.87	13.66	14.35	13.12	12.51
26258	'BLOC1S6'	mRNA	26.32	23.87	23.09	22.46	21.92	19.85
644	'BLVRA'	mRNA	73.37	84.81	71.27	57.28	58.22	62.88
645	'BLVRB'	mRNA	115.12	145.55	132.95	102.19	109.27	118.56
8548	'BLZF1'	mRNA	27.83	24.9	25.56	31.79	31.32	28.52
89927	'BMERB1'	mRNA	2.69	3.5	3.55	19.64	21.58	21.76
90427	'BMF'	mRNA	0.94	0.55	0.88	1.44	1.18	1.34
648	'BMI1'	mRNA	25.03	17.01	20.79	31.61	28.68	19.45
649	'BMP1'	mRNA	62.51	54.57	60.1	60.95	61.11	59.69
27302	'BMP10'	mRNA	0	0	0	0	0.02	0
650	'BMP2'	mRNA	56.07	47.14	51.16	94.82	85.09	75.22
55589	'BMP2K'	mRNA	10.44	6.98	8.34	14.13	14.15	10.15
651	'BMP3'	mRNA	0.06	0.12	0.08	0.07	0.09	0.02
652	'BMP4'	mRNA	4.75	4.51	4.61	0.49	0.63	0.56
653	'BMP5'	mRNA	0.45	0.29	0.43	0.07	0.08	0.18
654	'BMP6'	mRNA	19.3	18.46	19.22	45.67	44.36	40.5
655	'BMP7'	mRNA	0.36	0.28	0.2	0.26	0.19	0.39
353500	'BMP8A'	mRNA	1.02	0.36	1.47	0.72	0.77	0.85
656	'BMP8B'	mRNA	4.62	5.33	4.52	5.69	4.62	4.37
168667	'BMPER'	mRNA	3.27	2.64	2.83	1.5	1.66	1.45
657	'BMPR1A'	mRNA	16.77	14.5	14.59	13.35	12.01	11.52
658	'BMPR1B'	mRNA	1.01	1.05	0.83	0.61	0.5	0.3
659	'BMPR2'	mRNA	5.44	4.51	4.28	6.54	5.81	5.04
9790	'BMS1'	mRNA	62.17	59.65	57.93	58.87	54.13	52.77
154743	'BMT2'	mRNA	2.99	2.75	3.15	8.09	8.59	6.58
660	'BMX'	mRNA	0.06	0	0.06	0.04	0	0
54796	'BNC2'	mRNA	1.94	1.77	1.94	3	2.96	2.65
662	'BNIP1'	mRNA	25.51	28.01	25.71	21.96	19.62	24.03
663	'BNIP2'	mRNA	20.91	20.06	20.15	15.46	15.3	13.55
664	'BNIP3'	mRNA	110.17	128.68	124.94	465.99	551.98	542.32
665	'BNIP3L'	mRNA	39.71	43.69	45.04	134.48	150.24	145.58
389384	'BNIP5'	mRNA	0	0	0.03	0	0	0
149428	'BNIPL'	mRNA	1.9	1.75	1.63	1.54	1.48	1.72
91653	'BOC'	mRNA	3.19	3.04	2.92	4.28	5.02	4.92
91272	'BOD1'	mRNA	82.25	78.11	80.11	69.11	63.16	65.46
259282	'BOD1L1'	mRNA	15.97	10.52	12.36	16.74	14.31	12.84
284257	'BOD1L2'	mRNA	0.03	0	0	0.03	0	0
666	'BOK'	mRNA	33.61	35.08	34.03	35.13	38.64	40.4
51027	'BOLA1'	mRNA	18.81	22.73	23.05	30.09	27.73	29.84
654483	'BOLA2B'	mRNA	338.37	437.34	376.74	416.62	443.13	472.83
107282092	'BOLA2-SMG1P6'	mRNA	43.4	48.21	49.54	58.2	58.33	58.61
388962	'BOLA3'	mRNA	114.19	122.3	116.12	154.7	187.69	169.8
66037	'BOLL'	mRNA	0.02	0	0.07	0.07	0	0.05
23246	'BOP1'	mRNA	126.68	152.54	130.34	117.91	121.16	113.82
79866	'BORA'	mRNA	8.93	8.39	7.33	13.99	10.99	10.96
118426	'BORCS5'	mRNA	16.69	11.36	15.95	6.27	6.69	5.49
54785	'BORCS6'	mRNA	22.88	26.81	23.58	23.79	21.52	21.55
119032	'BORCS7'	mRNA	8.62	9.41	8.67	8.7	9.25	8.66
729991	'BORCS8'	mRNA	30.28	32.88	32.08	39.15	41.99	40.43
4207	'BORCS8-MEF2B'	mRNA	3.36	1.77	2.98	2.3	1.2	3.07
669	'BPGM'	mRNA	17.43	15.41	16.8	18.88	18.64	17
670	'BPHL'	mRNA	9.22	9.69	9.57	12.44	11.55	12.59
140683	'BPIFA2'	mRNA	0	0	0.1	0	0	0
10380	'BPNT1'	mRNA	28.35	27.08	27.44	70.9	70.89	67.67
54928	'BPNT2'	mRNA	42.12	37.01	39.12	85.11	87.77	82.01
2186	'BPTF'	mRNA	22.59	16.13	18.82	21.21	19.12	16.8
673	'BRAF'	mRNA	7.27	6.17	6.33	8.44	7.28	6.22
8315	'BRAP'	mRNA	14.79	12.8	14.3	14.48	14.15	11.47
221927	'BRAT1'	mRNA	53.06	60.23	52.46	49.05	53.74	51.47
672	'BRCA1'	mRNA	17.68	16.85	16.53	22.33	21.67	19.09
675	'BRCA2'	mRNA	4.84	3.78	4.39	3.26	3.44	2.42
79184	'BRCC3'	mRNA	34.85	28.97	32.58	42.02	38.51	36.46
23774	'BRD1'	mRNA	19.13	18.61	18.12	18.35	15.72	16.56
6046	'BRD2'	mRNA	178.41	142.39	161.78	131.16	125.18	120.23
8019	'BRD3'	mRNA	29.36	26.2	26.27	18.52	19.53	16.24
266655	'BRD3OS'	mRNA	11.11	9.79	10.08	12.73	13	13.11
23476	'BRD4'	mRNA	102.11	86.27	91.69	105.55	96.46	89.86
29117	'BRD7'	mRNA	74.45	72.81	76.95	73.36	69.95	62.28
10902	'BRD8'	mRNA	51.34	41.31	48.37	45.48	38.86	36.23
65980	'BRD9'	mRNA	43.71	40.9	42.06	42.29	34.84	30.81
676	'BRDT'	mRNA	0.13	0.24	0.06	0.04	0.16	0.03
2972	'BRF1'	mRNA	18.14	19.64	19.14	19.02	20.43	19.22
55290	'BRF2'	mRNA	18.04	19.14	19.57	9.71	8.23	8.62
25798	'BRI3'	mRNA	232.3	251.58	254.07	156.85	144.35	140.81
140707	'BRI3BP'	mRNA	34.69	31.56	32.16	32.76	33.08	27.76
283870	'BRICD5'	mRNA	2.2	2.55	2.81	2.04	3.47	2.72
57795	'BRINP2'	mRNA	0	0	0	0	0.06	0
339479	'BRINP3'	mRNA	0.04	0	0	0.06	0	0.07
83990	'BRIP1'	mRNA	9.43	7.12	7.98	11.9	12.09	8.92
55299	'BRIX1'	mRNA	174.85	181.44	181.64	130.69	107.1	108.33
55845	'BRK1'	mRNA	146.95	140.32	148.7	215.68	218.08	239.12
25855	'BRMS1'	mRNA	86.75	107.43	93.69	77.92	87.66	88.19
84312	'BRMS1L'	mRNA	12.58	9.79	10.21	9.3	8.51	8.99
148362	'BROX'	mRNA	28.2	24.56	26.87	44.19	42.6	37.13
7862	'BRPF1'	mRNA	28.29	23.54	25.53	27.84	25.46	23.2
27154	'BRPF3'	mRNA	24.36	18.01	20.91	15	17.23	15.58
680	'BRS3'	mRNA	0.04	0	0	0.04	0	0
84446	'BRSK1'	mRNA	1.67	1.72	1.49	2.34	2.02	2.09
9024	'BRSK2'	mRNA	11.9	11.02	12.07	8.34	8.65	7.65
54014	'BRWD1'	mRNA	10.42	8.8	8.28	8.82	7.03	7.41
254065	'BRWD3'	mRNA	11.17	7.6	9.38	12.41	10.68	8.97
26580	'BSCL2'	mRNA	62.64	67.11	66.41	32.77	33.02	33.05
55108	'BSDC1'	mRNA	31.59	26.93	30.12	27.85	26.7	26.09
682	'BSG'	mRNA	1321.7	1313.75	1348.9	1874.83	1821.64	1947.68
8927	'BSN'	mRNA	0.14	0.1	0.11	0.14	0.1	0.12
7809	'BSND'	mRNA	0.06	0.03	0.07	0.06	0.04	0.03
683	'BST1'	mRNA	0.74	0.42	0.66	0.58	0.84	0.36
684	'BST2'	mRNA	602.82	742.45	639.84	593.85	576.05	632.62
9044	'BTAF1'	mRNA	19.87	15.1	18	25.24	23.93	19.55
53339	'BTBD1'	mRNA	66.29	61.9	62.52	78.03	75.17	68.57
84280	'BTBD10'	mRNA	21.11	19.24	19.89	20.92	22.26	21.45
121551	'BTBD11'	mRNA	0.03	0.02	0.03	0.06	0.01	0
118663	'BTBD16'	mRNA	0	0.05	0.06	0.23	0.11	0.17
388419	'BTBD17'	mRNA	0	0	0	0	0	0.06
643376	'BTBD18'	mRNA	0.04	0	0.05	0.04	0.07	0.04
149478	'BTBD19'	mRNA	1.09	0.75	0.92	1.22	1.15	0.99
55643	'BTBD2'	mRNA	52.16	50.34	51.53	70.1	75.55	77.3
22903	'BTBD3'	mRNA	162.64	133.68	147.61	113.99	104.48	86.29
90135	'BTBD6'	mRNA	38.1	45.18	42.02	52.16	50.24	54.36
55727	'BTBD7'	mRNA	14.9	10.59	12.63	15.27	14.13	10.61
284697	'BTBD8'	mRNA	0.34	0.4	0.32	0.93	0.77	0.69
114781	'BTBD9'	mRNA	1.95	1.81	1.72	3.71	3.62	3.17
685	'BTC'	mRNA	0.24	0.31	0.35	0.43	0.43	0.26
686	'BTD'	mRNA	29.96	30.77	36.16	33.82	36.37	35.34
689	'BTF3'	mRNA	1014.85	981.64	994.38	1003.17	984.04	1030.85
91408	'BTF3L4'	mRNA	27.92	23.09	26.3	29.03	27.87	27.24
694	'BTG1'	mRNA	25.4	23.48	23.7	52.98	51.24	49.53
7832	'BTG2'	mRNA	19.25	15.35	17.26	7.04	9.09	8.44
10950	'BTG3'	mRNA	83.96	79	85.1	49.74	52.75	51.54
54766	'BTG4'	mRNA	0.17	0.15	0.15	0.23	0.1	0.42
695	'BTK'	mRNA	0.04	0.04	0	0.05	0	0.09
151888	'BTLA'	mRNA	0	0.02	0.02	0.03	0	0.05
696	'BTN1A1'	mRNA	0.11	0.07	0.07	0.11	0.11	0.03
11120	'BTN2A1'	mRNA	33.03	28.24	28.67	26.1	22.38	23.43
10385	'BTN2A2'	mRNA	6.61	6.22	6.2	7.77	8.73	8.57
11119	'BTN3A1'	mRNA	7.13	6.84	6.66	7.39	6.01	6.34
11118	'BTN3A2'	mRNA	18.81	18.29	18.67	21.29	20.67	20.97
10384	'BTN3A3'	mRNA	3.91	4.2	3.7	0.68	0.5	0.8
100129094	'BTNL10'	mRNA	0	0.04	0	0	0.04	0.04
79908	'BTNL8'	mRNA	0.03	0	0	0	0	0
153579	'BTNL9'	mRNA	0	0	0.05	0.07	0.03	0.03
8945	'BTRC'	mRNA	9.57	8.84	9.45	12.87	12.12	11.46
699	'BUB1'	mRNA	72.25	64.31	69	56.44	55.66	50.76
701	'BUB1B'	mRNA	56.06	48.21	52.01	39.67	35.87	32.47
106821730	'BUB1B-PAK6'	mRNA	1.51	0.86	1.11	0.17	0.27	0.44
9184	'BUB3'	mRNA	232.05	232.99	227.45	210.23	205.47	206.04
84811	'BUD13'	mRNA	26.64	27.48	25.91	26.81	25.65	24.48
114049	'BUD23'	mRNA	201.23	244.04	224.15	187.83	201.12	201.96
8896	'BUD31'	mRNA	158.48	188.61	174.21	161.38	165.08	169.32
11149	'BVES'	mRNA	1.05	0.72	0.94	0.19	0.25	0.12
705	'BYSL'	mRNA	87.98	91.88	88.18	44.78	42.39	40.21
9689	'BZW1'	mRNA	214.32	185.52	202.74	345.07	314.71	302.99
28969	'BZW2'	mRNA	147.87	146.35	149.75	139.87	137.44	132.46
414152	'C10orf105'	mRNA	0	0.02	0	0.02	0.02	0
387723	'C10orf143'	mRNA	0	0.36	0.63	0.13	0.19	0.76
282966	'C10orf53'	mRNA	0.03	0.1	0.18	0.01	0.05	0.23
414157	'C10orf62'	mRNA	0.18	0	0.17	0	0	0
256815	'C10orf67'	mRNA	0.08	0.03	0.06	0.08	0.04	0
143379	'C10orf82'	mRNA	0	0	0.11	0	0	0
80007	'C10orf88'	mRNA	7.72	7.6	6.52	8.07	7.54	7.54
118611	'C10orf90'	mRNA	0.25	0.32	0.24	2.52	3.21	3.56
79946	'C10orf95'	mRNA	2.63	3.1	3.18	2.76	2.25	1.69
64776	'C11orf1'	mRNA	24.27	23.42	22.27	24.86	28.18	27.35
56673	'C11orf16'	mRNA	0.09	0.16	0.17	0.18	0.06	0.17
53838	'C11orf24'	mRNA	82.92	78.54	79.88	85.28	84.03	85.73
160298	'C11orf42'	mRNA	0.51	0.37	0.34	0.62	0.67	0.76
219833	'C11orf45'	mRNA	1.89	1.56	1.57	2.26	2.18	1.7
79096	'C11orf49'	mRNA	21.03	18.08	22.95	29.61	27.79	26.97
341032	'C11orf53'	mRNA	1.25	1.68	1.21	0.39	0.48	0.28
28970	'C11orf54'	mRNA	10.52	9.61	11.75	18.62	16.11	16.59
10944	'C11orf58'	mRNA	77.04	74.82	74.67	71.98	66.15	65.4
160140	'C11orf65'	mRNA	0.12	0	0.12	0.25	0.12	0.12
83638	'C11orf68'	mRNA	29.32	26.97	26.68	56.2	61.19	61.29
54494	'C11orf71'	mRNA	4.47	4.93	5.33	6.08	5.02	7.03
79703	'C11orf80'	mRNA	7.82	8.18	8.66	8.68	8.11	8.25
254439	'C11orf86'	mRNA	16.23	14.5	18.31	79.18	81.12	83.42
100131378	'C11orf91'	mRNA	2.02	2.17	1.38	6.42	4.86	6.77
143678	'C11orf94'	mRNA	0	0	0.32	0.69	0	0
65998	'C11orf95'	mRNA	7.62	6.86	7.87	7.25	6.65	6.5
387763	'C11orf96'	mRNA	0.17	0.4	0.08	0	0	0.08
102288414	'C11orf98'	mRNA	72.18	77.82	64.15	63.03	79.7	81.95
91298	'C12orf29'	mRNA	25.93	23.72	25.8	28.26	22.53	21.31
57102	'C12orf4'	mRNA	13.78	12.8	13.22	7.03	7.32	6.42
283461	'C12orf40'	mRNA	0	0.06	0	0	0	0
374470	'C12orf42'	mRNA	0	0	0	0	0	0.08
64897	'C12orf43'	mRNA	23.09	20.53	21.35	19.95	18.2	18.32
121053	'C12orf45'	mRNA	3.49	2.73	3.13	2.7	2.64	2.74
160419	'C12orf50'	mRNA	2.72	2.43	2.5	2.56	3.53	1.88
121273	'C12orf54'	mRNA	0.21	0.16	0.07	0	0.07	0
115749	'C12orf56'	mRNA	0	0	0	0	0.03	0
113246	'C12orf57'	mRNA	266.58	333.71	296.4	152.23	174.34	191.41
144608	'C12orf60'	mRNA	3.04	3.63	2.94	2.65	2.23	2.82
91574	'C12orf65'	mRNA	30.65	27.87	29.94	32.05	32.07	30.19
144577	'C12orf66'	mRNA	5.3	3.94	5.16	5.8	5.14	5.22
728858	'C12orf71'	mRNA	0.11	0	0.22	0	0	0
728568	'C12orf73'	mRNA	13.21	14.41	13.8	12.78	10.4	10.86
387882	'C12orf75'	mRNA	37.58	35.08	37.36	48.47	48.32	43.04
400073	'C12orf76'	mRNA	2.58	2.68	2.11	2.03	3.15	4.02
196415	'C12orf77'	mRNA	0.62	0.33	0.5	0.46	0.62	0.2
647166	'C13orf42'	mRNA	0.05	0	0	0	0	0
100507747	'C13orf46'	mRNA	1.95	1.9	1.27	0.85	0.69	0.7
55017	'C14orf119'	mRNA	52.67	56.36	50.22	67	69.61	68.68
56967	'C14orf132'	mRNA	2.49	2.29	2.43	0.12	0.09	0.1
122525	'C14orf28'	mRNA	0.98	1.15	1.03	3.89	4.59	4.46
60686	'C14orf93'	mRNA	7.34	8.5	6.01	14.84	12.1	12.5
56905	'C15orf39'	mRNA	30.43	26.32	28.11	26.67	24.49	24.5
123207	'C15orf40'	mRNA	20	18.02	18.6	24.48	22.97	23.61
84419	'C15orf48'	mRNA	0	0.11	0	0.81	0.26	0.25
644809	'C15orf56'	mRNA	0	0.09	0	0.2	0.05	0.24
145853	'C15orf61'	mRNA	3.58	3.8	3.86	2.35	2.61	1.99
643338	'C15orf62'	mRNA	2.14	1.1	1.74	1.31	1.06	0.87
145788	'C15orf65'	mRNA	13.56	12.7	12.13	17.99	19.34	17.83
123775	'C16orf46'	mRNA	3.37	3.13	3.16	2.39	2.87	3.4
283897	'C16orf54'	mRNA	0.33	0.18	0.25	0.11	0.18	0.17
80262	'C16orf70'	mRNA	21.05	16.78	19.18	21.52	19.44	17.67
146562	'C16orf71'	mRNA	0.4	0.41	0.75	0.62	0.38	0.39
29035	'C16orf72'	mRNA	21.48	21.13	19.69	21.4	21.4	21.03
404550	'C16orf74'	mRNA	11.56	12.4	11.87	26.69	30.9	29.24
162083	'C16orf82'	mRNA	0.05	0	0	0	0	0
388284	'C16orf86'	mRNA	0.2	0.27	0.32	0.33	0.34	0.64
388272	'C16orf87'	mRNA	15.86	13.33	14.51	18.96	16.12	15.37
146556	'C16orf89'	mRNA	0.49	0.66	0.52	0	0.5	0.83
646174	'C16orf90'	mRNA	0	0.09	0.09	0.24	0.18	0.16
283951	'C16orf91'	mRNA	25.47	27.59	28.43	28.09	25	24.89
100506581	'C16orf95'	mRNA	4.25	3.97	3.64	3.97	3.19	3.61
342346	'C16orf96'	mRNA	0.05	0.05	0.1	0.16	0.05	0.03
388327	'C17orf100'	mRNA	1.56	1.32	1.51	1.46	1.3	1.56
100130311	'C17orf107'	mRNA	0.15	0.06	0.19	0	0.07	0
110806298	'C17orf113'	mRNA	0.53	0.46	0.58	0	0.11	0.06
124944	'C17orf49'	mRNA	67.02	88.18	74.41	62.67	63.26	65.86
146853	'C17orf50'	mRNA	0.1	0	0	0	0	0
284018	'C17orf58'	mRNA	7.83	6.53	6.8	17.37	17.67	18.27
339210	'C17orf67'	mRNA	2.61	2.26	2.93	4.37	3.93	4.53
64149	'C17orf75'	mRNA	17.47	21.67	16.93	17.54	16.5	16.49
146723	'C17orf77'	mRNA	0.16	0.37	0.27	0.39	0.21	0.45
284099	'C17orf78'	mRNA	0	0.16	0.15	0.08	0.15	0.14
55028	'C17orf80'	mRNA	14.76	12.85	14.58	12.18	10.93	8.71
400566	'C17orf97'	mRNA	21.6	17.84	21.22	12.13	11.36	12.39
83608	'C18orf21'	mRNA	26.23	26.41	30.28	38.18	32.14	33.77
147339	'C18orf25'	mRNA	13.52	10.42	11.41	13.79	14.19	13.25
497661	'C18orf32'	mRNA	2.45	2.05	1.96	2.09	1.64	1.35
162681	'C18orf54'	mRNA	3.55	2.9	3.06	3.43	3.39	3.07
83636	'C19orf12'	mRNA	7.77	8.46	7.89	6.05	5.81	5.78
148223	'C19orf25'	mRNA	9.26	10.48	9.61	3.29	5.76	4.83
64073	'C19orf33'	mRNA	275.12	346.48	305.08	425.77	489.74	503.88
255809	'C19orf38'	mRNA	0.83	1.31	0.69	0.91	0.63	1.21
84167	'C19orf44'	mRNA	14.64	13.41	15.47	15.26	11.88	13.2
126526	'C19orf47'	mRNA	35.31	31.95	33.45	23.76	23.82	22.66
84798	'C19orf48'	mRNA	149.2	158.73	157.71	147.65	158.96	151.55
28974	'C19orf53'	mRNA	342.54	344.9	349.69	309.65	312.61	347.73
284325	'C19orf54'	mRNA	15.55	12.81	14.4	15.86	12.46	13.76
79173	'C19orf57'	mRNA	1.73	1.62	1.86	2.08	1.25	1.37
646457	'C19orf67'	mRNA	0	0	0.03	0.12	0.25	0
100128569	'C19orf71'	mRNA	43.26	34.67	38.55	69.54	48.13	50.33
55150	'C19orf73'	mRNA	0.77	1.44	1.48	1.53	1.78	2.02
342918	'C19orf81'	mRNA	0	0	0.14	0	0	0
147646	'C19orf84'	mRNA	0	0	0	0.25	0	0.08
10438	'C1D'	mRNA	17.15	16.18	16.29	13.25	12.89	13.43
56913	'C1GALT1'	mRNA	7.92	6.79	7.33	10.19	10.93	9.58
29071	'C1GALT1C1'	mRNA	36.97	36.71	34.66	35.63	37.86	35.89
728819	'C1GALT1C1L'	mRNA	0.76	1.01	0.98	3.62	3.01	2.68
200159	'C1orf100'	mRNA	0.11	0.41	0.16	0.23	0.55	0.43
92346	'C1orf105'	mRNA	0.34	0.32	0.22	0.23	0.12	0.44
54955	'C1orf109'	mRNA	23.05	22.26	23.79	19.06	15.94	15.42
55732	'C1orf112'	mRNA	19.64	15.99	19.25	18.38	17.76	15.93
79762	'C1orf115'	mRNA	4.93	5.51	5.79	6.53	7.09	7.43
79098	'C1orf116'	mRNA	0.21	0.11	0.1	0.3	0.31	0.41
127687	'C1orf122'	mRNA	124.39	186.39	143.61	97.14	96.39	102.86
148345	'C1orf127'	mRNA	0.04	0	0	0	0	0
128061	'C1orf131'	mRNA	35.79	35.54	35.7	33.02	28.16	31.24
388649	'C1orf146'	mRNA	0.09	0	0.11	0.13	0.12	0.23
93190	'C1orf158'	mRNA	0.23	0.13	0.42	0.4	0.2	0.29
54991	'C1orf159'	mRNA	22.8	23.92	22.53	22.44	25.44	22.83
128346	'C1orf162'	mRNA	1.48	0.84	0.94	0.78	1.01	1.02
339448	'C1orf174'	mRNA	29.82	27.39	28.2	26.47	25.29	27.18
284546	'C1orf185'	mRNA	0	0	0	0	0.32	0
388701	'C1orf189'	mRNA	0	0.15	0	0	0.16	0
127003	'C1orf194'	mRNA	0	0	0.13	0.14	0	0.19
727684	'C1orf195'	mRNA	0	0.05	0	0	0.08	0.08
84886	'C1orf198'	mRNA	24.72	21.7	23.57	14.72	16.64	13.74
81563	'C1orf21'	mRNA	0.49	0.45	0.42	4.58	4.45	4.16
149466	'C1orf210'	mRNA	0.36	0.31	0.15	0.5	0.13	0.29
127703	'C1orf216'	mRNA	17.9	20.29	17.67	13.3	11.68	11.92
400793	'C1orf226'	mRNA	5.91	3.58	4.68	6.08	6.26	5.65
388759	'C1orf229'	mRNA	0.74	0.44	0.44	0.63	0.35	0.23
110806296	'C1orf232'	mRNA	0	0.09	0	0	0	0
79169	'C1orf35'	mRNA	43.32	50.83	43.97	51.51	49.88	51.5
25912	'C1orf43'	mRNA	359.68	355.34	365.72	377.79	386.29	383.15
79078	'C1orf50'	mRNA	3.57	2.96	3.75	4.08	3.57	3.1
148423	'C1orf52'	mRNA	13.3	14.02	13.52	9.65	9.44	9.79
388722	'C1orf53'	mRNA	12.81	14.72	13.84	10.77	12.88	14.34
79630	'C1orf54'	mRNA	0.35	0.5	0.28	0.62	0.45	0.83
54964	'C1orf56'	mRNA	14.61	11.99	15.31	23.35	23.67	22.68
148304	'C1orf74'	mRNA	3.96	3.66	3.72	4.09	3.64	4.4
708	'C1QBP'	mRNA	716.34	705.02	716.44	432.94	422.88	421.44
10882	'C1QL1'	mRNA	57.29	65.08	65.16	56.95	66.3	69.71
389941	'C1QL3'	mRNA	0.98	0.78	0.6	1.91	1.68	1.72
338761	'C1QL4'	mRNA	0.15	0.24	0.3	0.52	0.36	0.74
114897	'C1QTNF1'	mRNA	15.85	14.01	14.42	22.24	24.07	24.57
388581	'C1QTNF12'	mRNA	0.37	0.48	0.2	2.79	2.42	2.7
114898	'C1QTNF2'	mRNA	3.44	2.55	3.05	0.24	0.44	0.88
114899	'C1QTNF3'	mRNA	0.38	0.33	0.73	0.64	0.76	1.04
114900	'C1QTNF4'	mRNA	0.08	0.04	0.07	0.16	0.29	0.15
114904	'C1QTNF6'	mRNA	85.39	76.8	87.09	30.35	26.01	27.41
114905	'C1QTNF7'	mRNA	0	0	0	0	0	0.05
338872	'C1QTNF9'	mRNA	0.08	0.2	0.25	0	0.21	0.08
715	'C1R'	mRNA	29	29.27	28.59	4.17	4.38	4.68
51279	'C1RL'	mRNA	8.48	7.14	7.97	11.48	10.04	8.58
716	'C1S'	mRNA	18.09	18.86	18.43	0.63	0.49	0.45
717	'C2'	mRNA	0.41	0.57	0.93	0.53	0.52	0.52
128653	'C20orf141'	mRNA	1.46	1.85	1.77	6.16	7.24	9.2
128864	'C20orf144'	mRNA	0.44	0.4	0.21	0.22	1.3	0.21
140873	'C20orf173'	mRNA	0	0	0	0	0	0.15
25943	'C20orf194'	mRNA	1.73	1.33	1.55	2.95	2.86	2.43
400831	'C20orf202'	mRNA	0	0	0	0.68	0.26	0.32
284805	'C20orf203'	mRNA	0.25	0.4	0.21	0.34	0.21	0.23
284739	'C20orf204'	mRNA	0.36	0.36	0.37	0.2	0.27	0.11
54976	'C20orf27'	mRNA	155.06	184.89	168.14	158.73	160.13	167.08
140680	'C20orf96'	mRNA	1.82	2.12	1.84	3.12	3.37	3.34
54058	'C21orf58'	mRNA	13.46	10.23	12.45	13.81	12.08	14.34
56245	'C21orf62'	mRNA	1.26	0.74	0.44	0.68	0.72	1.37
54149	'C21orf91'	mRNA	6	4.69	5.14	2.38	2.64	2.19
150248	'C22orf15'	mRNA	0.13	0	0.06	0.21	0	0.2
84645	'C22orf23'	mRNA	4.31	3.08	2.5	5.19	4.92	4.72
25775	'C22orf24'	mRNA	0.26	0.32	0.08	0.18	0.17	0.33
348645	'C22orf34'	mRNA	0.11	0.02	0.06	0.38	0.18	0.39
128977	'C22orf39'	mRNA	19.01	19.89	18.45	22.03	19.91	18.96
25966	'C2CD2'	mRNA	9.74	8.18	8.91	12.81	10.25	9.44
9854	'C2CD2L'	mRNA	17.37	13.04	16.27	12.38	10.22	11.35
26005	'C2CD3'	mRNA	13.13	11.14	11.21	12.69	11.42	11.26
145741	'C2CD4A'	mRNA	0.38	0.21	0.22	0.17	0.13	0.24
126567	'C2CD4C'	mRNA	0.14	0.13	0.08	0.04	0.16	0.12
100191040	'C2CD4D'	mRNA	0	0.23	0.06	0	0.06	0.09
9847	'C2CD5'	mRNA	19.47	16.97	16.57	13.66	11.77	11.69
151254	'C2CD6'	mRNA	0	0.02	0.08	0.08	0.02	0
150590	'C2orf15'	mRNA	2.39	2.22	2.32	1.39	1.74	1.56
84226	'C2orf16'	mRNA	0.35	0.29	0.23	0.41	0.28	0.31
29798	'C2orf27A'	mRNA	9.06	7.02	7.56	10.51	10.45	8.46
54980	'C2orf42'	mRNA	8.6	7.88	9.03	10.02	9.56	9.62
79074	'C2orf49'	mRNA	20.21	17.99	18.4	14.66	14.35	13.65
130813	'C2orf50'	mRNA	0.61	0.61	0.58	0.6	0.49	0.48
401027	'C2orf66'	mRNA	0.4	0.45	0.16	0.91	0.72	1.17
388969	'C2orf68'	mRNA	26.4	26.5	30.19	41.49	39.69	37.92
205327	'C2orf69'	mRNA	9.94	8.87	9.4	8.6	9.29	7.8
257407	'C2orf72'	mRNA	0.52	0.59	0.98	3.2	4.39	3.63
339804	'C2orf74'	mRNA	18.36	23.41	21.26	22.29	23.01	26.57
130355	'C2orf76'	mRNA	10.78	11.44	12.47	4.83	5.99	6.14
388960	'C2orf78'	mRNA	0.04	0.06	0.1	0.11	0.07	0.14
389073	'C2orf80'	mRNA	0.09	0.08	0.09	0.18	0.34	0.17
388963	'C2orf81'	mRNA	0.84	0.64	0.77	1.42	2.06	2.41
56918	'C2orf83'	mRNA	0.13	0.7	0.29	0.29	0.31	0.38
84281	'C2orf88'	mRNA	0.16	0.15	0.13	0.08	0.05	0
728537	'C2orf92'	mRNA	1.34	1.27	0.88	1.93	1.26	1.56
718	'C3'	mRNA	15.84	12.32	15.1	4.34	3.81	3.42
719	'C3AR1'	mRNA	0	0.03	0.15	0	0	0
57415	'C3orf14'	mRNA	6.55	5.02	6.63	9.14	7.61	8.24
51161	'C3orf18'	mRNA	2	1.94	2.04	2.02	1.48	1.31
84077	'C3orf20'	mRNA	0.28	0.21	0.25	0.6	0.5	0.43
152065	'C3orf22'	mRNA	0	0.02	0.04	0	0.02	0.02
285315	'C3orf33'	mRNA	5.37	5.52	5.15	5.36	5.5	4
339883	'C3orf35'	mRNA	0.59	0.23	0.53	0.73	0.62	0.73
285237	'C3orf38'	mRNA	27.21	25.81	25.85	28.73	29.39	24.97
132200	'C3orf49'	mRNA	0	0.07	0.11	0.16	0	0.08
79669	'C3orf52'	mRNA	9.77	8.5	9.86	4.7	4.61	5.25
375341	'C3orf62'	mRNA	3.37	3.38	3.42	2.98	2.98	3.25
285382	'C3orf70'	mRNA	0.18	0.22	0.13	0.18	0.15	0.1
401097	'C3orf80'	mRNA	0.45	0.19	0.6	0.8	0.28	0.51
102724231	'C3orf86'	mRNA	0.17	0	0	0	0.05	0.13
720	'C4A'	mRNA	0.61	0.55	0	0	0.96	0
721	'C4B'	mRNA	0.61	0	0	0.59	0	0.77
100293534	'C4B_2'	mRNA	0	0.27	0	0	0	0.14
722	'C4BPA'	mRNA	1.55	1.47	2.56	1.63	1.77	2.05
725	'C4BPB'	mRNA	422.6	452.51	436.43	241.52	236.75	240.61
55286	'C4orf19'	mRNA	0.34	0.39	0.32	0.3	0.31	0.29
401152	'C4orf3'	mRNA	20.99	21.83	22.06	63.77	68.63	70.17
132321	'C4orf33'	mRNA	5.76	4.95	5.65	7.41	6.19	7.3
132989	'C4orf36'	mRNA	0.64	0.19	0.47	1.09	1.04	0.5
152940	'C4orf45'	mRNA	0	0	0.08	0.13	0	0.08
201725	'C4orf46'	mRNA	19.49	17.81	16.79	18.15	16.28	17.49
441054	'C4orf47'	mRNA	0.61	1.01	1.1	6.42	10.02	8.92
401115	'C4orf48'	mRNA	81.72	116.76	110.7	162.07	203.11	198.03
389197	'C4orf50'	mRNA	0.01	0.02	0	0.03	0.05	0.03
285556	'C4orf54'	mRNA	0	0.01	0.01	0	0	0
727	'C5'	mRNA	0.47	0.53	0.35	1.06	0.89	0.72
728	'C5AR1'	mRNA	0.66	0.98	1.03	0.73	0.93	0.29
27202	'C5AR2'	mRNA	1.51	1.17	1.05	2.86	2.31	2.43
56951	'C5orf15'	mRNA	81.56	67.05	73.73	74.09	80	72.62
55322	'C5orf22'	mRNA	42.72	31.35	37.9	33.4	32.64	28.89
134553	'C5orf24'	mRNA	39.11	31.65	37.38	42.21	40.22	37.52
375444	'C5orf34'	mRNA	17	14.27	16.37	15.21	13.38	12.35
389336	'C5orf46'	mRNA	3.06	1.69	1.48	37.33	58.59	48.77
133491	'C5orf47'	mRNA	0	0	0.04	0.04	0	0
285636	'C5orf51'	mRNA	24.67	20.05	21.65	22.66	21.02	19.32
100190949	'C5orf52'	mRNA	0	0	0	0.16	0.07	0
285679	'C5orf60'	mRNA	0.17	0.22	0.31	0.36	0.2	0.36
401207	'C5orf63'	mRNA	5.78	5.41	6.39	3.55	4.95	5.51
729	'C6'	mRNA	0	0	0	0	0	0.04
168090	'C6orf118'	mRNA	0	0	0	0	0.1	0
387263	'C6orf120'	mRNA	8.04	8.48	7.46	12.06	9.89	10.06
647024	'C6orf132'	mRNA	0.54	0.36	0.48	0.1	0.14	0.22
221545	'C6orf136'	mRNA	67.1	56.23	62.48	59.02	60.53	60.86
135398	'C6orf141'	mRNA	0.18	0.22	0.17	0.35	0.2	0.41
206412	'C6orf163'	mRNA	0.16	0.07	0	0.33	0.24	0.31
404220	'C6orf201'	mRNA	0.14	0.11	0.25	0.21	0.06	0.06
441150	'C6orf226'	mRNA	5.52	7.33	7.7	9.6	7.29	6.69
57827	'C6orf47'	mRNA	26.37	28.8	26.32	27.85	27.36	25.79
347744	'C6orf52'	mRNA	1.35	0.97	1.45	0.86	0.56	1.28
352999	'C6orf58'	mRNA	0	0.17	0	0	0.09	0
81688	'C6orf62'	mRNA	178.43	161.34	166.6	128	118.19	114.89
221477	'C6orf89'	mRNA	22.6	21.35	21.85	21.63	20.96	20.09
730	'C7'	mRNA	0.1	0.08	0.12	0	0.07	0.08
79020	'C7orf25'	mRNA	14.17	12.97	12.77	21.89	19.95	20.81
79034	'C7orf26'	mRNA	26.3	22.9	26.57	17.66	17.36	16.93
136895	'C7orf31'	mRNA	1.7	0.94	1.03	1.42	1.22	1.24
84310	'C7orf50'	mRNA	122.81	142.53	118.9	60.85	58.33	57.81
136288	'C7orf57'	mRNA	0.15	0.07	0.14	0	0.07	0
402573	'C7orf61'	mRNA	0.88	0.91	1.18	0.23	1.31	0.96
401335	'C7orf65'	mRNA	0.22	0.3	0.17	0.21	0.24	0.35
733	'C8G'	mRNA	0.75	0.92	0.48	0.38	0.12	0.6
65265	'C8orf33'	mRNA	151.87	145.25	151.11	131.15	134.24	131
116328	'C8orf34'	mRNA	0.1	0.05	0.05	0.11	0.12	0.08
157657	'C8orf37'	mRNA	2.96	3.01	3.98	2.99	2.93	2.62
100533105	'C8orf44-SGK3'	mRNA	1.45	0.78	1.46	1.49	1.38	1.3
157773	'C8orf48'	mRNA	0	0	0	0	0.08	0
606553	'C8orf49'	mRNA	0.49	0.35	0.36	0.32	0.55	0.1
541565	'C8orf58'	mRNA	23.98	23.99	20.35	35.73	36.17	38.5
203076	'C8orf74'	mRNA	0	0	0	0.11	0	0
84933	'C8orf76'	mRNA	22.04	17.57	16.24	17.04	21.07	18.87
414919	'C8orf82'	mRNA	14.02	15.55	14.26	20	20.55	21.66
389649	'C8orf86'	mRNA	0.18	0.48	0.35	0.41	0.28	0.75
100127983	'C8orf88'	mRNA	0.22	0	0	0.14	0.52	0.5
100130301	'C8orf89'	mRNA	0.2	0	0	0	0	0
735	'C9'	mRNA	0.04	0	0	0	0	0
138162	'C9orf116'	mRNA	17.57	18.29	21.74	17.78	21.52	20.99
445577	'C9orf129'	mRNA	0.63	0.32	0.37	0.57	0.56	0.45
138724	'C9orf131'	mRNA	0	0	0	0	0.03	0.06
401563	'C9orf139'	mRNA	0.25	0.24	0.29	0.1	0.23	0.37
100133204	'C9orf147'	mRNA	1.2	1.04	0.96	1.16	0.98	1.3
401546	'C9orf152'	mRNA	0.12	0.15	0.08	0.04	0.08	0
389766	'C9orf153'	mRNA	0.06	0.05	0.11	0.64	0.29	1
79095	'C9orf16'	mRNA	147.98	162.47	162.72	194.64	195.58	221.76
158055	'C9orf163'	mRNA	1.79	1.7	1.47	1.35	1.22	1.2
84688	'C9orf24'	mRNA	0.17	0.11	0.13	0.11	0.18	0.27
55071	'C9orf40'	mRNA	28.45	26.99	28.81	26.57	25.77	25.72
257169	'C9orf43'	mRNA	1.08	0.92	0.75	0.63	1.15	0.67
286223	'C9orf47'	mRNA	0.18	0.08	0.21	0.05	0.02	0.02
375759	'C9orf50'	mRNA	0.1	0.01	0.1	0.07	0	0.19
84267	'C9orf64'	mRNA	23.81	18.8	21.76	19.77	18.81	17.59
203228	'C9orf72'	mRNA	2.98	2.91	3.66	5.75	4.88	5.68
51759	'C9orf78'	mRNA	111.05	104.31	101	79.54	78.41	77.33
138241	'C9orf85'	mRNA	15.64	14.08	14.36	19.05	15.32	14.39
56934	'CA10'	mRNA	0.07	0	0	0	0	0
770	'CA11'	mRNA	8.97	8.42	7.77	3.18	3.39	3.42
771	'CA12'	mRNA	0.49	0.44	0.3	2.73	2.48	2.35
377677	'CA13'	mRNA	0.37	0.38	0.57	4.17	4.19	3.92
23632	'CA14'	mRNA	0.25	0.16	0.25	0.16	0.08	0.4
760	'CA2'	mRNA	0	0	0	0	0	0.07
761	'CA3'	mRNA	0	0.06	0	0.13	0	0.12
763	'CA5A'	mRNA	0.09	0.07	0.34	0	0.16	0.19
11238	'CA5B'	mRNA	9.96	7.8	8.77	16.96	15.68	15.26
765	'CA6'	mRNA	0	0	0.21	0.12	0	0.1
766	'CA7'	mRNA	0.07	0.13	0.07	0.22	0.28	0.14
767	'CA8'	mRNA	0.1	0.12	0	0.03	0.1	0.1
768	'CA9'	mRNA	159.72	190.4	166.79	907.41	1048.84	1053.72
79886	'CAAP1'	mRNA	12.25	11.59	10.9	24.54	25.07	23.38
51719	'CAB39'	mRNA	42.79	39.34	39.63	42.93	39.1	35.44
81617	'CAB39L'	mRNA	2.84	2.16	2.38	2.46	2.5	2.59
219621	'CABCOCO1'	mRNA	0.26	0.08	0.09	0	0	0
23523	'CABIN1'	mRNA	27.26	23.57	26.47	46	48.41	48.01
91768	'CABLES1'	mRNA	18.01	16.11	16.51	6.65	6.47	6.69
81928	'CABLES2'	mRNA	9.19	7.87	9.91	10.98	10.71	10.09
9478	'CABP1'	mRNA	0.24	0.19	0.25	0.45	0.41	0.2
57010	'CABP4'	mRNA	1.2	1.13	0.91	1.14	0.58	0.74
56344	'CABP5'	mRNA	0.04	0.05	0	0.1	0	0.06
164633	'CABP7'	mRNA	0.75	0.39	0.73	1.56	1.86	1.72
26256	'CABYR'	mRNA	1.71	0.74	1.85	1.68	2.09	1.16
11094	'CACFD1'	mRNA	4.52	4.7	3.54	2.76	2.48	2.3
57685	'CACHD1'	mRNA	2.71	2.3	2.66	7.84	7.06	6.95
773	'CACNA1A'	mRNA	0.06	0.14	0.15	0.14	0.16	0.19
774	'CACNA1B'	mRNA	0	0.01	0.01	0.02	0.01	0
775	'CACNA1C'	mRNA	0	0	0	0.01	0.01	0.02
776	'CACNA1D'	mRNA	0	0.03	0.09	0.03	0	0.03
777	'CACNA1E'	mRNA	0.03	0.03	0.01	0.01	0	0
778	'CACNA1F'	mRNA	0	0	0.03	0.04	0	0
8913	'CACNA1G'	mRNA	0.44	0.34	0.39	0.45	0.26	0.29
8912	'CACNA1H'	mRNA	0.04	0.13	0.05	2.1	1.74	1.66
8911	'CACNA1I'	mRNA	0	0	0	0	0	0.02
781	'CACNA2D1'	mRNA	3.74	3.14	3.56	7.4	6.94	5.75
9254	'CACNA2D2'	mRNA	0.06	0.11	0.08	0.08	0.1	0.11
55799	'CACNA2D3'	mRNA	9.18	9.06	8.34	8.79	7.92	8.34
93589	'CACNA2D4'	mRNA	0	0.02	0	0.02	0	0
782	'CACNB1'	mRNA	7.66	6.11	7.35	6.31	5.69	5.87
783	'CACNB2'	mRNA	0.69	0.44	0.48	0.4	0.42	0.31
784	'CACNB3'	mRNA	17.33	14.25	16.57	19.83	23.53	22.35
785	'CACNB4'	mRNA	0.1	0.19	0.08	0.11	0.11	0.1
10368	'CACNG3'	mRNA	0.11	0.1	0.05	0.06	0.06	0
27092	'CACNG4'	mRNA	1.59	2.03	2.13	0.21	0.32	0.08
27091	'CACNG5'	mRNA	0.08	0.16	0.11	0.17	0.22	0.28
59285	'CACNG6'	mRNA	0	0	0	0	0.06	0
59283	'CACNG8'	mRNA	0.37	0.34	0.29	0.72	0.57	0.46
58509	'CACTIN'	mRNA	28.98	26.91	27.13	31.24	29.55	27.7
143384	'CACUL1'	mRNA	15.02	12.96	13.97	14.08	12.86	11.47
27101	'CACYBP'	mRNA	216.45	221.08	209.56	216.95	215.09	210.25
790	'CAD'	mRNA	95.98	72.61	87.89	73.78	69.75	63.87
23705	'CADM1'	mRNA	0.03	0.05	0.02	0.1	0.08	0.1
253559	'CADM2'	mRNA	0.39	0.35	0.38	0.53	0.59	0.42
57863	'CADM3'	mRNA	0	0	0	0.04	0	0.04
199731	'CADM4'	mRNA	6.42	6.14	6.6	2.03	2.27	2.16
8618	'CADPS'	mRNA	0	0	0	0	0.02	0.02
93664	'CADPS2'	mRNA	0.04	0.08	0.07	0	0	0
285782	'CAGE1'	mRNA	0.14	0.12	0.2	0.04	0.15	0.1
793	'CALB1'	mRNA	0.04	0.04	0.04	0.6	0.99	0.54
794	'CALB2'	mRNA	0.37	0.22	0	0	0.23	0.38
797	'CALCB'	mRNA	0	0	0	0	0.1	0
57658	'CALCOCO1'	mRNA	16.99	15.83	16.13	20.54	22.37	21.99
10241	'CALCOCO2'	mRNA	26.59	24.54	24.16	32.67	30.27	29.7
799	'CALCR'	mRNA	0.03	0	0	0	0	0
10203	'CALCRL'	mRNA	0.09	0.05	0.02	0	0	0
800	'CALD1'	mRNA	223.18	205.25	199.77	167.74	152.84	141.49
255022	'CALHM1'	mRNA	0	0.06	0.06	0.07	0	0.03
51063	'CALHM2'	mRNA	3.05	2.49	3.22	5.19	5.4	4.95
119395	'CALHM3'	mRNA	0.84	0.54	0.44	4.63	4.94	4.99
221301	'CALHM4'	mRNA	0.09	0.06	0.08	0	0.06	0
254228	'CALHM5'	mRNA	0.05	0.01	0.01	0.12	0.04	0.04
441168	'CALHM6'	mRNA	0.42	0.19	0	0.43	0.21	0
801	'CALM1'	mRNA	138.51	135.78	132.73	134.2	136.78	131.35
805	'CALM2'	mRNA	690.37	712.68	667.42	507.72	492.3	521.08
808	'CALM3'	mRNA	303.85	270.91	281.52	216.02	233.21	223.92
91860	'CALML4'	mRNA	3.41	2.48	2.64	3.78	3.41	3.54
163688	'CALML6'	mRNA	0.1	0.36	0.09	0.37	0.19	0.35
83698	'CALN1'	mRNA	0.14	0.11	0.07	0.13	0.11	0.15
811	'CALR'	mRNA	1693.43	1606.31	1554.21	1549.49	1584.22	1590.54
125972	'CALR3'	mRNA	0.09	0	0.08	0.09	0	0.08
813	'CALU'	mRNA	280.05	240.03	255.12	191.61	184.76	172.62
50632	'CALY'	mRNA	0	0.13	0	0.15	0.29	0
8536	'CAMK1'	mRNA	22.22	22.09	22.72	39.03	40.55	37.66
57118	'CAMK1D'	mRNA	12.32	10.86	11.52	12.96	10.51	10.38
57172	'CAMK1G'	mRNA	0	0	0	0.04	0	0
[truncated: 15,479 more rows]
